# Supplementary material for: Upregulation of WDR6 drives hepatic de novo lipogenesis in insulin resistance in mice
Source: Nat Metab. 2023 Sep 21;5(10):1706–25. doi: 10.1038/s42255-023-00896-7 (PMC10590755; doi:10.1038/s42255-023-00896-7)
Supplement: Supplementary file 3 — Statistical source data. [file 42255_2023_896_MOESM3_ESM.xlsx]

## Sheet: SI_Fig4b
SI_Fig4b			LC	WDR6
			0.582815	286.246
			0.551377	231.967
			0.938077	323.535
			1.81644	241.818
			1.34516	316.877
			1.35765	362.318
		n	6	6
		adjusted P value	5.80125e-08
		means	1.099	293.8
