# Supplementary material for: Upregulation of WDR6 drives hepatic de novo lipogenesis in insulin resistance in mice
Source: Nat Metab. 2023 Sep 21;5(10):1706–25. doi: 10.1038/s42255-023-00896-7 (PMC10590755; doi:10.1038/s42255-023-00896-7)
Supplement: Supplementary file 5 — Statistical source data. [file 42255_2023_896_MOESM5_ESM.xls]

## Sheet: Fig 1b
fig 1b		p-akt	1	2	3	4
			normal,vehicle	normal,insulin	IR,vehicle	IR,insulin
			1.0549	2.18787	0.316021	0.536057
			0.917165	1.60602	0.335311	0.453735
			1.10057	2.25942	0.319298	0.538332
			0.927393	1.67961	0.346641	0.474671
		n	4	4	4	4
		adjusted P value	1 vs. 2	2 vs. 4	1 vs. 3	3 vs. 4
			3.85e-05	4.19e-07	0.0008321	0.538
		means	1	1.933	0.3293	0.5007
		fasn	1	2	3	4
			normal,vehicle	normal,insulin	IR,vehicle	IR,insulin
			0.961542	1.20503	1.53636	1.92903
			0.988173	1.28103	1.67182	1.92847
			1.01151	1.24947	1.6211	1.99962
			1.03875	1.3456	1.75948	2.06664
		n	4	4	4	4
		adjusted P value	1 vs. 2	2 vs. 4	1 vs. 3	3 vs. 4
			0.00046059	1.86e-08	5.41e-08	6.417e-05
		means	1	1.27	1.647	1.981

## Sheet: Fig 1d
Fig 1d		g0s2	IR,vehicle	IR,insulin
			0.874987	1.93277
			1.11008	2.57398
			1.12818	2.17447
			1.01913	1.82429
			0.895439	2.60389
		n	5	5
		P value	9.15e-05
		means	1.006	2.222
		wdr6	IR,vehicle	IR,insulin
			0.741576	2.22736
			1.27044	1.45263
			0.714662	1.89474
			1.21869	1.69976
			1.21869	1.623
		n	5	5
		P value	0.0034
		means	1.033	1.779
		brat1	IR,vehicle	IR,insulin
			1.05507	1.65176
			1.14923	1.01913
			1.14393	1.59918
			0.887201	1.28699
			0.812628	0.988971
		n	5	5
		P value	0.0897
		means	1.01	1.309
		gse1	IR,vehicle	IR,insulin
			0.998615	1.60733
			0.704498	1.47223
			1.24948	1.60733
			1.11316	1.45868
			1.02196	1.46544
		n	5	5
		P value	0.000784
		means	1.018	1.522
		rnf43	IR,vehicle	IR,insulin
			0.927445	1.48247
			1.14446	1.56699
			1.00324	1.45532
			1.03383	1.16312
			0.908358	1.28758
		n	5	5
		P value	0.002
		means	1.003	1.391
		telo2	IR,vehicle	IR,insulin
			1.29116	1.09835
			1.09076	0.654591
			0.867739	1.47631
			1.09328	0.853818
			0.748461	1.33361
		n	5	5
		P value	0.7244
		means	1.018	1.083
		Tnks1bp1	IR,vehicle	IR,insulin
			1.04343	1.00789
			1.0629	0.756808
			0.951318	0.818658
			1.06782	0.962372
			0.887611	0.914676
		n	5	5
		P value	0.0945
		means	1.003	0.8921
		Nbeal2	IR,vehicle	IR,insulin
			1.18318	1.25064
			1.00185	0.888432
			0.974454	1.23628
			0.934759	0.92616
			0.92616	0.710054
		n	5	5
		P value	0.9881
		means	1.004	1.002

## Sheet: Fig 1e
Fig 1e			IR,vehicle	IR,insulin
			0.841761	2.3536
			0.795979	2.22783
			1.15688	1.9228
			1.2929	2.15154
		n	4	4
		P value	0.000277
		means	1.022	2.164
			IR,fasted	IR,refed
			1	1.69943
			1.40911	1.5997
			1.29647	1.94609
			1.56121	2.61706
		n	4	4
		P value	0.046
		means	1.317	1.966

## Sheet: Fig 1f
Fig 1f			CD	HFD
			1	2.5589
			1.39202	3.12949
			1.25622	3.46373
			1.37734	2.19906
			1.59092	2.45499
		n	5	5
		P value	0.000449
		means	1.323	2.761
