# Supplementary material for: Upregulation of WDR6 drives hepatic de novo lipogenesis in insulin resistance in mice
Source: Nat Metab. 2023 Sep 21;5(10):1706–25. doi: 10.1038/s42255-023-00896-7 (PMC10590755; doi:10.1038/s42255-023-00896-7)
Supplement: Supplementary file 7 — Statistical source data. [file 42255_2023_896_MOESM7_ESM.xls]

## Sheet: Fig 2a
Fig 2a			1	2	3	4
			AAV-shNC，CD	AAV-shWDR6，CD	AAV-shNC，HFD	AAV-shWDR6，HFD
			0.52109	0.493282	3.99087	2.71051
			0.624172	0.536437	3.90996	2.23513
			0.482605	0.481769	3.37583	2.879
		n	3	3	3	3
		adjusted P value	1 vs. 2	2 vs. 4	1 vs. 3	3 vs. 4
			0.997	2.285e-05	9.03e-07	0.0017
		means	0.5426	0.5038	3.759	2.608

## Sheet: Fig 2d
Fig 2d			1	2	3	4
			AAV-shNC CD	AAV-shWDR6 CD	AAV-shNC HFD	AAV-shWDR6 HFD
			86.3092	65.2139	195.62	84.6251
			121.304	69.6936	404.709	138.736
			84.2495	64.7275	214.991	95.5894
			77.7378	54.4233	187.231	191.857
			48.4694	62.0626	339.28	103.224
			93.2277	60.0934	202.379	94.3212
			63.1229	65.7045	212.841	95.1564
			60.7105	65.7477	186.621	144.292
			79.5045	36.4423	220.319	133.792
			86.1739	108.185	226.356	106.649
		n	10	10	10	10
		adjusted P value	1 vs. 2	2 vs. 4	1 vs. 3	3 vs. 4
			0.8603	0.036	3.02e-09	1.3406e-06
		means	80.08	65.23	239	118.8

## Sheet: Fig 2f
Fig 2f			1	2	3	4
			NC,withdraw HFD	shWDR6,withdraw HFD	NC,HFD	shWDR6,HFD
			108.16	53.8	321.271	155.488
			61.2216	62.721	303.938	140.53
			41.1455	60.621	466.318	60.6215
			63.3308		501.231	279.072
					406.75	363.563
					470.543	245.027
		n	4	3	6	6
		adjusted P value	1 vs. 2	1 vs. 3	1 vs. 4	3 vs. 4
			0.9986	4.26e-05	0.072	0.003
		means	68.46	59.05	411.7	207.4

## Sheet: Fig 2h
Fig 2h			LC	WDR6-LKO
			381.166	206.522
			472.747	303.335
			417.081	239.782
			308.41	165.006
			376.188	130.242
			357.627	172.778
			268.954	115.61
		n	7	7
		P value	0.000291
		means	368.9	190.5

## Sheet: Fig 2i
Fig 2i			LC	WDR6-LKO
			52.03	16.52
			51.09	30.22
			50.09	18.42
			45.6	23.04
		n	4	4
		P value	0.000175
		means	49.7	22.05

## Sheet: Fig 2j
Fig 2j			LC	WDR6-LKO
			59.83	16.29
			51.26	32.37
			61.11	19.27
			45.17	30.89
		n	4	4
		P value	0.002
		means	54.34	24.71
