# Supplementary material for: Upregulation of WDR6 drives hepatic de novo lipogenesis in insulin resistance in mice
Source: Nat Metab. 2023 Sep 21;5(10):1706–25. doi: 10.1038/s42255-023-00896-7 (PMC10590755; doi:10.1038/s42255-023-00896-7)
Supplement: Supplementary file 8 — Statistical source data. [file 42255_2023_896_MOESM8_ESM.xls]

## Sheet: Fig 3b
Fig3b		Fasn	1	2	3	4
			shNC,CD	shWDR6,CD	shNC,HFD	shWDR6,HFD
			0.91	0.68	1.68	1.25
			1.27	0.67	2.57	0.46
			1.47	1.68	1.51	0.85
			0.85	1.32	1.69	1.17
			0.85	1.43	1.35	1.13
			0.93	0.85	2.35	1.03
			0.81	0.66	2.07	0.89
			1.08	1.22	2.52	1.14
		n	8	8	8	8
		adjusted P value	1 vs. 2	2 vs. 4	1 vs. 3	3 vs. 4
			0.9951	0.9754	6.43e-05	4e-05
		means	1.021	1.064	1.968	0.99
		Acc1	1	2	3	4
			shNC,CD	shWDR6,CD	shNC,HFD	shWDR6,HFD
			0.88	0.82	1.8	0.76
			1.23	0.51	1.13	0.73
			1.02	1.41	1.16	0.84
			1.17	1.81	1.5	1.24
			0.86	1.04	1.3	1.68
			0.99	0.91	1.75	1.51
			0.97	1.17	1.88	1.74
			0.94	0.92	1.53	1.5
		n	8	8	8	8
		adjusted P value	1 vs. 2	2 vs. 4	1 vs. 3	3 vs. 4
			0.9776	0.7106	0.0255	0.4198
		means	1.008	1.074	1.506	1.25
		Scd1	1	2	3	4
			shNC,CD	shWDR6,CD	shNC,HFD	shWDR6,HFD
			1.04307	0.962039	1.47512	1.84997
			1.10509	0.920719	2.01507	1.64054
			1.24042	1.25484	1.79108	1.77871
			0.914359	1.0479	1.69839	1.83719
			1.06745	1.23186	1.60306	1.42159
			0.829799	0.955393	1.6292	1.37952
			0.885256	0.953188	1.4481	1.2065
			0.975468	1.16541	1.52714	1.38271
		n	8	8	8	8
		adjusted P value	1 vs. 2	2 vs. 4	1 vs. 3	3 vs. 4
			0.9334	3.852e-05	6.47e-07	0.778
		means	1.008	1.061	1.648	1.562
		Lipe	1	2	3	4
			shNC,CD	shWDR6,CD	shNC,HFD	shWDR6,HFD
			1.10765	1.24042	0.995965	1.10254
			0.937896	1.2753	1.32332	0.865037
			0.871054	1.06008	1.25774	0.977725
			1.06008	0.998269	1.00987	1.05032
			1.07736	1.04548	1.16003	0.955393
			1.10765	0.991373	0.897614	0.948794
			0.950989	1.03347	0.940066	0.927123
			0.918594	0.982253	1.03347	0.984525
		n	8	8	8	8
		adjusted P value	1 vs. 2	2 vs. 4	1 vs. 3	3 vs. 4
			0.5577	0.2905	0.5693	0.2992
		means	1.004	1.078	1.077	0.9764
		Pnpla2	1	2	3	4
			shNC,CD	shWDR6,CD	shNC,HFD	shWDR6,HFD
			0.876859	1.03556	0.44046	0.605871
			1.19506	1.18955	0.554945	0.621467
			1.05732	1.28677	0.426441	0.454941
			1.22582	1.08956	0.445578	0.562692
			0.944147	1.03796	0.508299	0.501301
			0.939794	0.730564	0.510654	0.740763
			0.933303	1.22299	0.52018	0.59753
			0.889099	1.20616	0.53357	0.566606
		n	8	8	8	8
		adjusted P value	1 vs. 2	2 vs. 4	1 vs. 3	3 vs. 4
			0.4387	1.57e-08	1.79e-08	0.4704
		means	1.008	1.1	0.4925	0.5814
		Cpt1a	1	2	3	4
			shNC,CD	shWDR6,CD	shNC,HFD	shWDR6,HFD
			0.81	0.89	0.53	0.58
			1.05	0.75	0.55	0.55
			1.12	1.06	0.72	0.58
			1.14	1.32	0.6	0.71
			1.03	0.91	0.43	0.45
			1.07	1.11	0.57	0.56
			0.97	0.96	0.64	0.52
			0.86	0.95	0.85	0.63
		n	8	8	8	8
		adjusted P value	1 vs. 2	2 vs. 4	1 vs. 3	3 vs. 4
			0.9973	2.23e-06	6.61e-06	0.929
		means	1.006	0.9938	0.6113	0.5725
		Acadm	1	2	3	4
			shNC,CD	shWDR6,CD	shNC,HFD	shWDR6,HFD
			1.1725	0.890641	0.59306	0.468542
			1.05671	0.626875	0.561069	0.505664
			0.823353	0.578177	0.576843	0.588963
			0.825258	0.894767	0.539458	0.459961
			0.965657	0.808274	0.605521	0.563668
			1.06406	1.21947	0.545726	0.545726
			0.972374	1.22229	0.489569	0.503332
			1.18886	0.981402	0.591691	0.559774
		n	8	8	8	8
		adjusted P value	1 vs. 2	2 vs. 4	1 vs. 3	3 vs. 4
			0.453	6.07e-05	4.71e-06	0.948
		means	1.009	0.9027	0.5629	0.5245
		Cd36	1	2	3	4
			shNC,CD	shWDR6,CD	shNC,HFD	shWDR6,HFD
			0.777142	1.02308	1.40404	1.21947
			1.09145	1.02544	2.04143	1.47725
			1.03497	0.892702	1.41708	1.56509
			0.961205	0.827167	1.85693	1.72061
			1.1999	1.00899	1.51878	1.27419
			0.834847	1.15903	1.72857	0.965657
			1.07394	0.905163	1.53289	1.26832
			1.10159	0.930611	1.1999	1.18612
		n	8	8	8	8
		adjusted P value	1 vs. 2	2 vs. 4	1 vs. 3	3 vs. 4
			0.982	0.0063	2.16e-05	0.0806
		means	1.009	0.9715	1.587	1.335
		Fabp1	1	2	3	4
			shNC,CD	shWDR6,CD	shNC,HFD	shWDR6,HFD
			1.01543	1.19368	1.36171	1.15036
			1.28825	0.976314	1.01543	0.956221
			1.05123	0.923649	1.00841	1.05123
			0.96957	0.904641	1.02013	1.37753
			1.10605	1.19921	1.01074	0.847969
			0.951813	0.978572	0.690358	1.07829
			0.782095	1.11117	1.34918	1.24725
			0.910933	1.14241	0.992232	0.622185
		n	8	8	8	8
		adjusted P value	1 vs. 2	2 vs. 4	1 vs. 3	3 vs. 4
			0.9639	0.9992	0.9583	0.9986
		means	1.009	1.054	1.056	1.041

## Sheet: Fig 3c
fig3c			1	2	3	4
			AAV-shNC CD	AAV-shWDR6 CD	AAV-shNC HFD	AAV-shWDR6 HFD
			4.50182	4.36561	5.26086	4.79738
			5.44451	4.08749	6.14366	4.46912
			4.29028	3.23736	5.98142	5.67588
			4.02577	3.59557	6.79803	4.93731
			3.79026	4.53761	5.32819	4.47933
			4.45901	4.19544	6.62982	4.42612
			4.4102	3.90729	7.21165	5.08488
			4.47003	4.1049	7.09685	5.69743
		n	8	8	8	8
		adjusted P value	1 vs. 2	2 vs. 4	1 vs. 3	3 vs. 4
			0.4462	0.0109	1.41e-06	0.000212
		median	4.424	4.004	6.306	4.946

## Sheet: Fig 3d
Fig 3d			1	2
			WT	WDR6-WKO
			100	43.12
			80.62	45.68
			82.45	52.18
			51.31	59.1
		n	4	4
		P value	0.0371
		mean	78.6	50.02

## Sheet: Fig 3e
Fig 3e		10min	1	2
			shNC	shWDR6
			1.53	1.35
			1.57	1.32
			1.5	1.04
		n	3	3
		P value	0.042
		mean	1.533	1.237
		15min	1	2
			shNC	shWDR6
			1.44	1.28
			1.55	1.29
			1.48	0.97
		n	3	3
		P value	0.0477
		mean	1.49	1.18

## Sheet: Fig 3f
Fig 3f		FA16:0	1	2	3	4
			AAV-shNC,CD	AAV-shWDR6,CD	AAV-shNC,HFD	AAV-shWDR6,HFD
			4.25187	2.57588	28.5413	4.00358
			2.41851	2.73949	11.0691	7.10062
			3.15626	2.16479	16.6221	2.86559
			3.41404	2.49454	14.5935	2.36097
		n	4	4	4	4
		adjusted P value	1 vs. 2	2 vs. 4	1 vs. 3	3 vs. 4
			0.9909	0.9397	0.0012	0.0019
		means	3.31	2.494	17.71	4.083
		FA16:1	1	2	3	4
			AAV-shNC,CD	AAV-shWDR6,CD	AAV-shNC,HFD	AAV-shWDR6,HFD
			0.656828	0.376407	7.45609	0.537065
			0.599237	0.505886	2.10822	1.42185
			0.50632	0.333498	3.24009	0.372664
			0.74818	0.439208	2.59065	0.278163
		n	4	4	4	4
		adjusted P value	1 vs. 2	2 vs. 4	1 vs. 3	3 vs. 4
			0.9948	0.9928	0.0157	0.017
		means	0.6276	0.4137	3.849	0.6524
		FA18：0	1	2	3	4
			AAV-shNC,CD	AAV-shWDR6,CD	AAV-shNC,HFD	AAV-shWDR6,HFD
			0.118255	0.084069	0.566325	0.150697
			0.116261	0.125428	0.319284	0.234187
			0.13071	0.069508	0.326453	0.119216
			0.096916	0.108903	0.276011	0.101465
		n	4	4	4	4
		adjusted P value	1 vs. 2	2 vs. 4	1 vs. 3	3 vs. 4
			0.9836	0.7256	0.0017	0.0054
		means	0.1155	0.09698	0.372	0.1514
		FA18：:1	1	2	3	4
			AAV-shNC,CD	AAV-shWDR6,CD	AAV-shNC,HFD	AAV-shWDR6,HFD
			4.86083	3.20614	41.7374	5.65283
			4.77531	3.78428	17.2457	10.7129
			4.21523	2.61105	22.0371	4.16783
			4.87153	4.00091	19.004	3.2806
		n	4	4	4	4
		adjusted P value	1 vs. 2	2 vs. 4	1 vs. 3	3 vs. 4
			0.9895	0.9267	0.0019	0.0032
		means	4.681	3.401	25.01	5.954
		FA20:0	1	2	3	4
			AAV-shNC,CD	AAV-shWDR6,CD	AAV-shNC,HFD	AAV-shWDR6,HFD
			0.002939	0.003814	0.023211	0.011597
			0.003479	0.004836	0.018472	0.011976
			0.004498	0.004619	0.029686	0.007403
			0.005636	0.005203	0.033058	0.004895
		n	4	4	4	4
		adjusted P value	1 vs. 2	2 vs. 4	1 vs. 3	3 vs. 4
			0.9978	0.3926	1.33e-05	0.000155
		means	0.004138	0.004618	0.02611	0.008968
		FA20:1	1	2	3	4
			AAV-shNC,CD	AAV-shWDR6,CD	AAV-shNC,HFD	AAV-shWDR6,HFD
			0.03892	0.036759	0.408718	0.04719
			0.061818	0.034757	0.158614	0.099518
			0.034261	0.036357	0.226677	0.031126
			0.066407	0.058294	0.174931	0.036101
		n	4	4	4	4
		adjusted P value	1 vs. 2	2 vs. 4	1 vs. 3	3 vs. 4
			0.9967	0.9919	0.0035	0.004
		means	0.05035	0.04154	0.2422	0.05348
		FA20:2	1	2	3	4
			AAV-shNC,CD	AAV-shWDR6,CD	AAV-shNC,HFD	AAV-shWDR6,HFD
			0.013847	0.015231	0.20191	0.026567
			0.029832	0.016136	0.065761	0.036163
			0.01556	0.01574	0.091296	0.017655
			0.022555	0.027639	0.08088	0.017372
		n	4	4	4	4
		adjusted P value	1 vs. 2	2 vs. 4	1 vs. 3	3 vs. 4
			0.9998	0.9938	0.0085	0.0115
		means	0.02045	0.01869	0.11	0.02444
		FA20:3	1	2	3	4
			AAV-shNC,CD	AAV-shWDR6,CD	AAV-shNC,HFD	AAV-shWDR6,HFD
			0.022332	0.029834	0.290607	0.033512
			0.034845	0.027857	0.125118	0.064978
			0.028785	0.026273	0.159649	0.027832
			0.036264	0.041797	0.134437	0.018351
		n	4	4	4	4
		adjusted P value	1 vs. 2	2 vs. 4	1 vs. 3	3 vs. 4
			0.999988	0.9982	0.0011	0.0015
		means	0.03056	0.03144	0.1775	0.03617

## Sheet: Fig 3g
Fig3 g		fasn	1	2	3	4
			shNC,vehicle	shNC,insulin	shWDR6,vehicle	shWDR6,insulin
			1	1.98769	0.615415	0.678638
			1.16106	1.86599	0.603467	0.574077
			1.03324	2.11839	0.571914	0.912673
			1.18057	1.5678	0.714544	0.872733
			1.02282	1.64952	0.735095	0.739929
		n	5	5	5	5
		adjusted P value	1 vs. 2	2 vs. 4	1 vs. 3	3 vs. 4
			2.0134e-06	1.49e-08	0.0012	0.6528
		means	1.08	1.838	0.6481	0.7556
		acc1	1	2	3	4
			shNC,vehicle	shNC,insulin	shWDR6,vehicle	shWDR6,insulin
			1	2.09384	1.06308	1.11868
			1.33308	2.00504	0.842721	1.59438
			0.954537	1.87658	0.963713	1.54614
			1.05265	1.50358	1.08302	1.85489
			0.8008	2.2943	0.959713	1.68099
		n	5	5	5	5
		adjusted P value	1 vs. 2	2 vs. 4	1 vs. 3	3 vs. 4
			4.57e-05	0.0627	0.9885	0.0052
		means	1.028	1.955	0.9824	1.559
		scd1	1	2	3	4
			shNC,vehicle	shNC,insulin	shWDR6,vehicle	shWDR6,insulin
			1	1.14379	0.709284	0.980351
			1.10145	1.28558	0.707098	1.03112
			0.922035	1.40652	0.60489	0.918473
			0.605665	1.34191	0.445856	0.981372
			0.913125	1.28597	0.519079	0.809492
		n	5	5	5	5
		adjusted P value	1 vs. 2	2 vs. 4	1 vs. 3	3 vs. 4
			0.001	0.0026	0.0066	0.0027
		means	0.9085	1.293	0.5972	0.9442

## Sheet: Fig 3i
Fig 3i			1	2	3	4
			SREBP-1c+/+ Ad-GFP	SREBP-1c+/+ Ad-WDR6	SREBP-1c-/- Ad-GFP	SREBP-1c-/- Ad-WDR6
			59.1671	77.8758	45.6705	53.492
			52.3583	81.7132	36.8395	53.437
			61.1716	80.8598	40.9763	46.3131
			41.4136	62.1253	34.9115	48.976
			63.8015	75.8928	29.8732	47.8629
			62.1669	115.743	51.9272	68.7154
			53.9663	89.7434	41.8328	77.9036
			58.3515	90.1967	39.0907	81.9287
		n	8	8	8	8
		adjusted P value	1 vs. 2	2 vs. 4	1 vs. 3	3 vs.4
			0.000288	0.0013	0.0406	0.0107
		means	56.55	84.27	40.14	59.83

## Sheet: Fig 3j
Fig 3j			1	2	3	4
			Srebp1c+/++Ad-GFP	Srebp1c+/++Ad-WDR6	Srebp1c-/-+Ad-GFP	Srebp1c-/-+Ad-WDR6
			0.993583	1.43413	0.69155	0.902041
			0.891866	1.46873	0.726267	0.919675
			1.04406	1.55851	0.724757	0.960341
			0.998995	1.46066	0.764644	0.955739
		n	4	4	4	4
		adjusted P value	1 vs. 2	2 vs. 4	1 vs. 3	3 vs. 4
			1.92e-08	6.98e-09	2.7849e-05	0.000206191
		means	0.9821	1.481	0.7268	0.9344
