# Supplementary material for: Upregulation of WDR6 drives hepatic de novo lipogenesis in insulin resistance in mice
Source: Nat Metab. 2023 Sep 21;5(10):1706–25. doi: 10.1038/s42255-023-00896-7 (PMC10590755; doi:10.1038/s42255-023-00896-7)
Supplement: Supplementary file 10 — Statistical source data. [file 42255_2023_896_MOESM10_ESM.xls]

## Sheet: Fig 4g
Fig 4g			LC	WDR6-LKI
			0.855971	0.656958
			1.1839	0.539657
			0.809117	0.570088
			1.15115	0.461854
		n	4	4
		P value		0.0057
		means	1	0.5571

## Sheet: Fig 4h
Fig 4h			LC	WDR6-LKO
			0.921962	1.50292
			1.06507	1.57684
			0.854146	1.46011
			1.15931	1.75206
		n	4	4
		P value	0.000904
		means	1	1.573

## Sheet: Fig 4i
Fig 4i		p-ppp1cb/t-ppp1cb	normal	IR
			0.996618	0.736587
			0.900841	0.59668
			1.13118	0.808128
			0.971623	0.612539
		n	4	4
		P value	0.0043
		means	1	0.6885
		fasn	normal	IR
			0.887527	1.71469
			1.03747	1.62022
			0.962844	1.83475
			1.11219	1.74595
		n	4	4
		P value	3.15e-05
		means	1	1.729

## Sheet: Fig 4j
Fig 4j		p-ppp1cb/t-ppp1cb	vehicle	insulin
			0.954576	0.640649
			1.01568	0.638207
			1.00862	0.675423
			1.02208	0.623623
		n	4	4
		P value	1.48e-06
		means	1	0.6445
		fasn	vehicle	insulin
			1.01706	1.24738
			1.02022	1.37611
			0.987427	1.27641
			0.976422	1.40272
		n	4	4
		P value	0.000166
		means	1	1.326

## Sheet: Fig 4k
fig 4k		p-ppp1cb/t-ppp1cb	1	2	3
			normal feeding	fasted	refed
			0.965515	1.52891	0.829214
			1.07399	1.81145	0.761261
			0.917726	1.49677	0.794575
			1.04294	1.79071	0.753797
					0.8715
					0.708767
		n	4	4	6
		adjusted P value	1 vs. 2	2 vd. 3	1 vs. 3
			5.48e-06	1.26e-07	0.0204
		means	1	1.657	0.7865
		fasn	1	2	3
			normal feeding	fasted	refed
			0.969293	0.668276	0.851666
			0.952332	0.798577	1.13878
			1.09914	0.618788	1.02502
			0.979497	0.699401	1.02393
					0.938989
					1.01956
		n	4	4	6
		adjusted P value	1 vs. 2	2 vd. 3	1 vs. 3
			0.000883	0.000427	0.9999
		means	1	0.6963	0.9997
