# Supplementary material for: Upregulation of WDR6 drives hepatic de novo lipogenesis in insulin resistance in mice
Source: Nat Metab. 2023 Sep 21;5(10):1706–25. doi: 10.1038/s42255-023-00896-7 (PMC10590755; doi:10.1038/s42255-023-00896-7)
Supplement: Supplementary file 12 — Statistical source data. [file 42255_2023_896_MOESM12_ESM.xls]

## Sheet: Fig 5a
Fig 5a		ppp1cb	con	si-ppp1cb
			0.968273	0.53318
			1.08371	0.510756
			1.02407	0.548519
			0.924119	0.43714
		n	4	4
		P value	2.47e-05
		means	1	0.5074
		fasn	con	si-ppp1cb
			0.909285	1.37641
			0.942354	1.68554
			1.18861	1.51586
			0.959762	1.64342
		n	4	4
		P value	0.0011
		means	1	1.555

## Sheet: Fig 5b
Fig 5b			con	OE
			1.09534	0.805911
			0.879826	0.782838
			1.01259	0.777967
			1.01248	0.907734
		n	4	4
		P value	0.0151
		means	1	0.8186

## Sheet: Fig 5c
Fig 5c		fasn	1	2	3
			ppp1cb flag	ppp1cb T316A	ppp1cb T316D
			0.892805	1.37575	0.648998
			1.10075	1.09851	0.634509
			0.965157	1.35577	0.670271
			1.04149	1.17164	0.591729
		n	4	4	4
		adjusted P value	1 vs. 2	2 vs. 3	1 vs. 3
			0.013	2.3e-05	0.0012
		means	1	1.25	0.6364

## Sheet: Fig 5e
Fig 5e			NC	PPP1CB T316D
			121.783	67.1278
			99.7335	49.5208
			158.991	107.833
			128.905	118.101
			122.304	111.462
			175.504	120.694
			125.468	78.0955
		n	7	7
		P value	0.0164
		means	133.2	93.26

## Sheet: Fig 5f
Fig 5f		p-dna-pk	NC	PPP1CB-T316D
			0.964237	1.41919
			0.976248	1.48144
			0.992879	1.19975
			1.06664	1.47977
		n	4	4
		P value	0.001
		means	1	1.395
		fasn	NC	PPP1CB-T316D
			0.867716	0.59634
			0.990558	0.599733
			1.14874	0.613938
			0.992986	0.590863
		n	4	4
		P value	0.000450739
		means	1	0.6002

## Sheet: Fig 5h
Fig 5h			1	2	3	4
			NC+Ad-GFP	NC+Ad-WDR6	PPP1CB T316D+Ad-GFP	PPP1CB T316D+Ad-WDR6
			104.608	158.585	61.6811	75.3471
			93.104	178.696	55.355	88.599
			97.9863	197.462	57.724	87.3754
			68.1218	103.774	80.2774	50.6665
			93.5219	170.652	50.211	44.8605
			103.079	171.441	62.9361	64.2558
			95.3164	168.871	59.459	67.8341
		n	7	7	7	7
		adjusted P value	1 vs. 2	2 vs. 4	1 vs. 3	3 vs. 4
			1.3263e-06	5.45e-09	0.0152	0.88
		means	93.68	164.2	61.09	68.42

## Sheet: Fig 5i
Fig 5i		usf1	1	2	3	4
			NC+Ad-GFP	NC+Ad-WDR6	PPP1CB T316+Ad-GFP	PPP1CB T316D+Ad-WDR6
			1.05824	1.38021	0.839066	0.797389
			0.865173	1.48904	0.879022	0.919316
			0.999042	1.24318	0.65066	0.870257
			1.07788	1.49836	0.85308	0.881053
		n	4	4	4	4
		adjusted P value	1 vs. 2	2 vs. 4	1 vs. 3	3 vs. 4
			0.000351	2.25e-05	0.0598	0.802
		means	1	1.403	0.8055	0.867
		fasn	1	2	3	4
			NC+Ad-GFP	NC+Ad-WDR6	PPP1CB T316+Ad-GFP	PPP1CB T316D+Ad-WDR6
			0.966781	1.49876	0.736701	0.686027
			0.993429	1.43903	0.774857	0.747066
			0.953252	1.33237	0.665939	0.760742
			1.08673	1.50827	0.798401	0.696552
		n	4	4	4	4
		adjusted P value	1 vs. 2	2 vs. 4	1 vs. 3	3 vs. 4
			1.35e-06	5.99e-09	0.000343	0.958
		means	1	1.445	0.744	0.7226

## Sheet: Fig 5j
Fig 5j		fasn	1	2	3	4
			Usf1+/++Ad-GFP	Usf1+/++Ad-WDR6	Usf1-/-+Ad-GFP	Usf1-/-+Ad-WDR6
			0.977752	1.28842	0.816899	0.69541
			0.953474	1.14372	0.796581	0.775063
			1.14612	1.26701	0.765421	0.791779
			0.996077	1.38305	0.867254	0.742522
			0.929017	1.23453	0.848613	0.831171
				1.37072	0.806082	0.844494
		n	5	6	6	6
		adjusted P value	1 vs. 2	2 vs. 4	1 vs. 3	3 vs. 4
			1.167e-05	6.99e-10	0.0017	0.7949
		means	1	1.281	0.8168	0.7801

## Sheet: Fig 5k
Fig 5k			1	2	3	4
			usf1+/+ Ad-GDP	usf1+/+Ad-WDR6	usf1-/- Ad-GFP	usf1-/- Ad-WDR6
			408.165	462.95	298.183	283.934
			359.031	451.711	251.127	333.321
			404.541	439.139	210.648	193.982
			305.642	494.065	226.269	264.133
		n	4	4	4	4
		adjusted P value	1 vs. 2	2 vs. 4	1 vs. 3	3 vs. 4
			0.048	0.000218	0.009	0.887
		means	369.3	462	246.6	268.8
