# Supplementary material for: Upregulation of WDR6 drives hepatic de novo lipogenesis in insulin resistance in mice
Source: Nat Metab. 2023 Sep 21;5(10):1706–25. doi: 10.1038/s42255-023-00896-7 (PMC10590755; doi:10.1038/s42255-023-00896-7)
Supplement: Supplementary file 14 — Statistical source data. [file 42255_2023_896_MOESM14_ESM.xls]

## Sheet: Fig 6g
Fig 6g		ppp1ca	con	si-ppp1ca
			1.00334	0.724745
			0.927262	0.763398
			1.01546	0.670861
			1.05407	0.67517
		n	4	4
		P value	0.000149783
		means	1	0.7085
		p-ppp1cb	con	si-ppp1ca
			1.03586	1.40698
			0.922611	1.47209
			1.02706	1.32537
			1.0147	1.26126
		n	4	4
		P value	0.000455431
		means	1	1.366

## Sheet: Fig 6h
Fig 6h		ppp1cc	con	si-ppp1cc
			1.09328	0.780898
			1.01623	0.792128
			0.934647	0.710192
			0.955904	0.732091
		n	4	4
		P value	0.00091
		means	1	0.7538
		p-ppp1cb	con	si-ppp1cc
			1.12435	1.15611
			1.0064	1.04132
			0.992891	1.00133
			0.876608	0.911346
		n	4	4
		P value	0.7149
		means	1	1.028

## Sheet: Fig 6i
Fig 6i		p-ppp1cb	con	si-ppp1cb
			0.96858	0.964324
			1.02043	0.988861
			0.952001	0.932308
			1.05901	0.90518
		n	4	4
		P value	0.1376
		means	1	0.9477
