# Supplementary material for: Upregulation of WDR6 drives hepatic de novo lipogenesis in insulin resistance in mice
Source: Nat Metab. 2023 Sep 21;5(10):1706–25. doi: 10.1038/s42255-023-00896-7 (PMC10590755; doi:10.1038/s42255-023-00896-7)
Supplement: Supplementary file 16 — Statistical source data. [file 42255_2023_896_MOESM16_ESM.xls]

## Sheet: Fig 7b-d
Fig 7b-d			WDR6/β-Actin	FASN/β-Actin	Liver TAG/protein(μmol/g)
		sample 1	1.49604	1.10783	76.8938
		sample 2	1	1.44235	80.9448
		sample 3	1.62426	1.08409	89.162
		sample 4	1.29899	1.53192	89.9577
		sample 5	1.65455	2.65626	91.8931
		sample 6	1.37764	2.22875	95.1488
		sample 7	1.39944	1.57138	128.277
		sample 8	1.6314	2.04038	140.819
		sample 9	2.70702	1.79911	142.486
		sample 10	3.65501	2.41959	149.035
		sample 11	2.47924	2.66381	149.672
		sample 12	2.4686	2.49572	151.165
		sample 13	1.20437	0.332762	37.4658
		sample 14	1.17086	1.43608	41.9057
		sample 15	1.62508	0.593786	54.4604
		sample 16	1.31732	1.05135	75.3986
		sample 17	1.57727	1.89082	78.1114
		sample 18	1.7189	2.25937	120.766
		sample 19	2.18902	1.73768	204.947
		sample 20	2.5693	2.08129	277.135
	Fig7b	Pearson correlation.
				WDR6	Liver TAG
		WDR6	Pearson	1	0.668
			Sig.（two-sides）		0.00128884
			n	20	20
		Liver TAG	Pearson	0.668	1
			Sig.（two-sides）	0.00128884
			n	20	20
	Fig7c	Pearson correlation.
				WDR6	FASN
		WDR6	Pearson	1	0.542
			Sig.（two-sides）		0.0135599
			n	20	20
		FASN	Pearson	0.542	1
			Sig.（two-sides）	0.0135599
			n	20	20
	Fig7d	Pearson correlation.
				Liver TAG	FASN
		Liver TAG	Pearson	1	0.549
			Sig.（two-sides）		0.0122407
			n	20	20
		FASN	Pearson	0.549	1
			Sig.（two-sides）	0.0122407
			n	20	20

## Sheet: Fig 7h
Fig 7h			HFD+vehicle	HFD+XLIX
			310.453	215.91
			432.401	218.845
			460.9	213.034
			305.982	158.103
			423.009	119.951
			388.031	128.147
			343.692	200.56
			353.847	155.15
			342.23	134.784
			337.078	175.178
		n	10	10
		P value	1.9e-08
		means	369.8	172

## Sheet: Fig 7i
Fig 7i		p-PPP1CB-316	HFD+vehicle	HFD+XLIX
			1.05289	1.70412
			0.986067	1.90137
			0.794621	1.63783
			0.924225	1.50985
			1.12031	1.68643
			1.1224	1.34859
		n	6	6
		P value	4.5754e-05
		means	1	1.631
		FASN	HFD+vehicle	HFD+XLIX
			1.04441	0.565141
			0.938845	0.431776
			1.05247	0.532915
			0.976704	0.578204
			0.993198	0.455187
			0.994423	0.494416
		n	6	6
		P value	1.44e-08
		means	1	0.5096

## Sheet: Fig 7k
Fig 7k			1	2	3	4
			NC+vehicle	NC+XLIX	HFHC+vehicle	HFHC+XLIX
			57.9032	78.3945	574.118	283.793
			70.4835	99.7413	480.223	89.913
			89.7135	36.6371	329.079	249.467
			113.311	86.8991	384.004	117.87
			83.8844	85.2473	477.756	199.69
			117.881	66.6289	339.21	134.298
					356.644	105.076
		n	6	6	7	7
		adjusted P value	1 vs. 2	2 vs. 4	1 vs. 3	3 vs. 4
			0.9839	0.0715	2.71e-08	1.398e-06
		means	88.86	75.59	420.1	168.6

## Sheet: Fig 7l
Fig 7l		Col1a1	1	2	3	4
			NC+vehicle	NC+XLIX	HFHC+vehicle	HFHC+XLIX
			1.0153	0.68868	5.32177	1.59686
			1.39659	0.690273	3.36026	1.899
			1.30608	1.02473	2.885	1.50376
			0.726267	0.295638	5.10498	0.828499
			1.09574	0.813326	4.63286	1.22709
			1.15554	0.579108	3.36026	1.63418
		n	6	6	6	6
		adjusted P vlaue	1 vs. 2	2 vs. 4	1 vs. 3	3 vs. 4
			0.57	0.1302	1.007e-07	6.453e-07
		means	1.116	0.682	4.111	1.448
		Col3a1	1	2	3	4
			NC+vehicle	NC+XLIX	HFHC+vehicle	HFHC+XLIX
			0.864537	0.643197	4.69134	1.4012
			1.01162	1.04729	3.18951	1.62076
			1.02337	0.860551	3.40267	0.831238
			1.13027	0.41658	4.83439	1.24545
			1.07923	0.391387	4.37718	1.18921
			1.01396	0.356836	3.7755	1.23399
		n	6	6	6	6
		adjusted P vlaue	1 vs. 2	2 vs. 4	1 vs. 3	3 vs. 4
			0.3253	0.0533	1.43e-10	6.01e-10
		means	1.02	0.6193	4.045	1.254
		α-Sma	1	2	3	4
			NC+vehicle	NC+XLIX	HFHC+vehicle	HFHC+XLIX
			1.11177	0.713437	1.81444	0.498681
			1.2712	0.81011	1.60161	0.475063
			1.35929	0.766411	1.99473	1.12729
			1.23644	0.836743	2.6565	1.28004
			0.488419	1.18333	2.07463	1.06156
			0.319272	0.979097	2.32332	0.647457
		n	6	6	6	6
		adjusted P vlaue	1 vs. 2	2 vs. 4	1 vs. 3	3 vs. 4
			0.976	0.9984	0.000118	3.33e-05
		means	0.9644	0.8815	2.078	0.8483
		Il-1b	1	2	3	4
			NC+vehicle	NC+XLIX	HFHC+vehicle	HFHC+XLIX
			1.33044	0.594015	1.76366	0.838125
			1.3091	0.236827	1.07816	0.58179
			1.45253	0.523129	2.36511	0.362295
			1.03424	0.446038	1.43585	0.448104
			0.51712	0.514736	1.82164	0.627885
			0.63665	0.912927	1.63796	0.645537
		n	6	6	6	6
		adjusted P vlaue	1 vs. 2	2 vs. 4	1 vs. 3	3 vs. 4
			0.0561	0.9945	0.0129	4.68e-05
		means	1.047	0.5379	1.684	0.584
		Il-6	1	2	3	4
			NC+vehicle	NC+XLIX	HFHC+vehicle	HFHC+XLIX
			0.98982	0.843955	2.40923	0.783808
			0.811448	0.68868	0.853761	0.680769
			1.35213	0.490357	1.39336	0.626436
			1.18803	0.304653	1.61169	1.1771
			0.923535	0.698293	2.15134	1.04626
			0.64703	0.51712	2.71679	0.951695
		n	6	6	6	6
		adjusted P vlaue	1 vs. 2	2 vs. 4	1 vs. 3	3 vs. 4
			0.3388	0.6021	0.0057	0.002
		means	0.9853	0.5905	1.856	0.8777
		Tnf-α	1	2	3	4
			NC+vehicle	NC+XLIX	HFHC+vehicle	HFHC+XLIX
			1.18607	1.49781	3.98945	0.572835
			0.540684	1.42687	1.94917	1.46023
			1.16704	0.601314	2.81446	1.06156
			1.23074	0.725069	2.26502	1.32518
			1.28597	0.733494	3.17375	1.21379
			0.676513	0.615369	3.35472	1.38465
		n	6	6	6	6
		adjusted P vlaue	1 vs. 2	2 vs. 4	1 vs. 3	3 vs. 4
			0.9912	0.8314	6.67e-06	2.154e-05
		means	1.015	0.9333	2.924	1.17

## Sheet: Fig 7m
Fig 7m		p-PPP1CB/t-PPP1CB	NC+vehicle	NC+XLIX	HFHC+vehicle	HFHC+XLIX
			1	0.904526	0.585455	0.910216
			0.841398	0.944575	0.631126	0.962568
			0.869665	1.17926	0.598168	0.95944
			1.11287	1.21071	0.75956	1.19955
			1.01111	1.07488	0.76847	1.06571
		n	5	5	5	5
		adjusted P value	1 vs. 2	2 vs. 4	1 vs. 3	3 vs. 4
			0.5612	0.9309	0.0039	0.000911
		means	0.967	1.063	0.6686	1.019

## Sheet: Fig 7o
Fig 7o			1	2	3	4
			NC+vehicle	NC+XLIX	WDR6-LKI+vehice	WDR6-LKI+XLIX
			102.946	67.9687	163.526	108.306
			84.3346	68.7789	129.061	105.887
			98.9784	58.2041	157.446	141.02
			112.023	62.73	119.003	154.257
			71.3091	59.3155	118.053	169.678
			95.9112	57.7527	136.358	154.703
			99.1933	46.128	120.779	151.072
					131.461	139.131
		n	7	7	8	8
		adjusted P value	1 vs. 2	2 vs. 4	1 vs. 3	3 vs. 4
			0.0029	4.52e-09	0.000509	0.8837
		means	94.96	60.13	134.5	140.5
