# Supplementary material for: Upregulation of WDR6 drives hepatic de novo lipogenesis in insulin resistance in mice
Source: Nat Metab. 2023 Sep 21;5(10):1706–25. doi: 10.1038/s42255-023-00896-7 (PMC10590755; doi:10.1038/s42255-023-00896-7)
Supplement: Supplementary file 18 — Statistical source data. [file 42255_2023_896_MOESM18_ESM.xls]

## Sheet: Ex Fig 1d
Ex Fig 1d		insr	si-nc,NC	si-nc,NC+ins	si-InsR,NC	si-InsR,NC+ins
			1	0.888843	0.151774	0.143587
			1.03527	1.04972	0.127627	0.134904
			1.06437	1.1487	0.108067	0.108819
		n	3	3	3	3
		adjusted P value	1 vs. 2	2 vs. 4	1 vs. 3	3 vs. 4
			0.9998	1.14209e-06	1.10189e-06	1
		means	1.033	1.029	0.1292	0.1291
		wdr6	si-nc,NC	si-nc,NC+ins	si-InsR,NC	si-InsR,NC+ins
			1	1.38511	0.279322	0.348686
			1.01396	1.40444	0.301452	0.368567
			1.07177	1.44393	0.287175	0.312083
		n	3	3	3	3
		adjusted P value	1 vs. 2	2 vs. 4	1 vs. 3	3 vs. 4
			9.58071e-07	4.23e-10	8.353e-09	0.1781
		means	1.029	1.411	0.2893	0.3431

## Sheet: Ex Fig 1e
Ex Fig 1e			nc+vehicle	nc+insulin	si-InsR,vehicle	si-InsR,insulin
			1	1.36461	0.506604	0.465628
			0.925716	1.38075	0.413531	0.528468
			0.910942	1.38829	0.5341	0.549311
		n	3	3	3	3
		adjusted P value	1 vs. 2	2 vs. 4	1 vs. 3	3 vs. 4
			1.29001e-05	4.43e-08	7.972e-06	0.8533
		means	0.9456	1.378	0.4847	0.5145

## Sheet: Ex Fig 1f
Ex Fig 1f			nc+vehicle	nc+insulin	s961+vehicle	s961+insulin
			0.756019	1.65765	1.27703	1.35776
			1.24585	1.82571	0.999785	1.11001
			0.920736	1.39599	1.03271	0.852905
		n	3	3	3	3
		adjusted P value	1 vs. 2	2 vs. 4	1 vs. 3	3 vs. 4
			0.0283	0.0792	0.8888	0.999997
		means	0.9742	1.626	1.103	1.107
