# Supplementary material for: Upregulation of WDR6 drives hepatic de novo lipogenesis in insulin resistance in mice
Source: Nat Metab. 2023 Sep 21;5(10):1706–25. doi: 10.1038/s42255-023-00896-7 (PMC10590755; doi:10.1038/s42255-023-00896-7)
Supplement: Supplementary file 20 — Statistical source data. [file 42255_2023_896_MOESM20_ESM.xlsx]

## Sheet: ED2c
ED2c		Liver	shNC	shWDR6
			0.824437	0.578938
			1.11844	0.69487
			0.88361	0.714405
			0.698088	0.495909
			1.43875	0.709471
			1.08534	0.223469
			1.16593	0.217358
			0.994113	0.230283
			0.971407	0.48
			0.582965	0.38
		n	10	10
		P value	9.42496e-05
		means	0.9763	0.4725
		Mus	shNC	shWDR6
			0.76	0.77
			1.27	1.48
			1.24	1.4
			1.89	1.78
			0.9	0.83
			1.07	0.61
			0.59	1.12
			1.06	0.46
			0.91	0.48
			0.81	0.38
		n	10	10
		P value	0.544
		means	1.05	0.931
		FAT	shNC	shWDR6
			0.90021	0.564482
			1.10063	0.609205
			0.871557	0.660517
			0.89606	0.807574
			0.927659	0.753493
			0.707924	1.07054
			0.958157	0.663576
			1.07549	1.33022
			1.64909	1.33022
			1.15803	1.22123
		n	10	10
		P value	0.3404
		means	1.024	0.9011

## Sheet: ED2d
ED2D		Liver	shNC	shWDR6
			0.748045	0.442213
			1.03994	0.502734
			1.07645	0.523265
			1	0.262402
			0.955202	0.206364
		n	5	5
		P value	0.000158095
		means	0.9639	0.3874
		FAT	shNC	shWDR6
			1	1.02061
			0.899315	0.986574
			0.782498	1.07083
			1.03723	1.01466
			0.991413	1.2766
		n	5	5
		P value	0.0954
		means	0.9421	1.074
		MUS	shNC	shWDR6
			1	1.37737
			1.33396	1.34767
			1.25761	1.24318
			1.10201	1.19402
			1.07054	1.03757
		n	5	5
		P value	0.3439
		means	1.153	1.24

## Sheet: ED2e
ED2e		8w	AAV-shNC,CD	AAV-shWDR6,CD	AAV-shNC,HFD	AAV-shWDR6,HFD
			22.85	22.18	22.08	22.38
			21	19.91	23.13	17.7
			23.42	24.63	20.9	24.59
			21.52	23.06	20.61	20.26
			17.42	19.65	17.86	22.68
			20.37	18.01	24.68	19.85
			24.86	20.2425	19.67	21.85
			22.6	24.14	19.78	21.06
		n	8	8	8	8
		adjusted P value	1 vs. 2	2 vs. 4	1 vs. 3	3 vs. 4
			0.9944	0.9984	0.9311	0.9976
		means	21.76	21.48	21.09	21.3
		10w	AAV-shNC,CD	AAV-shWDR6,CD	AAV-shNC,HFD	AAV-shWDR6,HFD
			24.12	24.18	25.2	24.98
			26.2	21.46	26.65	19.1
			25.23	27.48	22.1	27.2
			24.92	25.2	23.62	23.09
			18.37	24.56	19.98	25.96
			23.91	19.69	27.7	23.85
			25.1	20.55	21.97	24.85
			24.01	24.43	23.03	22.22
		n	8	8	8	8
		adjusted P value	1 vs. 2	2 vs. 4	1 vs. 3	3 vs. 4
			0.9735	0.9829	0.9985	0.9996
		means	23.98	23.44	23.78	23.91
		12w	AAV-shNC,CD	AAV-shWDR6,CD	AAV-shNC,HFD	AAV-shWDR6,HFD
			27.8	27.8	26.49	28.52
			28.41	25.37	27.8	22.17
			28.5	30	24.21	28.82
			24.47	29.12	26.75	25.36
			20.11	27.07	22.78	27.13
			26.55	21.95	32.82	26.05
			27.5	23.58	22.84	32.05
			26.65	27.1	28.85	24.85
		n	8	8	8	8
		adjusted P value	1 vs. 2	2 vs. 4	1 vs. 3	3 vs. 4
			0.9983	0.9945	0.9965	0.997
		means	26.25	26.5	26.57	26.87
		14w	AAV-shNC,CD	AAV-shWDR6,CD	AAV-shNC,HFD	AAV-shWDR6,HFD
			28.72	28.58	32.61	31.02
			29.88	26.53	34.03	27.24
			29.47	30.22	29.38	32
			26.72	29.87	31.17	30.28
			23	27.3	26.1	32.86
			27.25	27.05	35.23	27.85
			28.4	24.47	27.5	32.85
			27.09	27.225	34.3	27.95
		n	8	8	8	8
		adjusted P value	1 vs. 2	2 vs. 4	1 vs. 3	3 vs. 4
			0.9999	0.1811	0.0276	0.8395
		means	27.57	27.66	31.29	30.26
		16w	AAV-shNC,CD	AAV-shWDR6,CD	AAV-shNC,HFD	AAV-shWDR6,HFD
			29.51	28.9	37.01	34.89
			31.97	27.57	39.24	29.38
			30.57	30.92	34.27	36.66
			27.45	31	34.57	31.35
			25.45	28.75	28.81	35.29
			28.02	29.27	39.1	31.4
			29.9	24.57	34.2	36.41
			28.73	28.42	37.09	31.33
		n	8	8	8	8
		adjusted P value	1 vs. 2	2 vs. 4	1 vs. 3	3 vs. 4
			0.9966	0.0069	0.000143201	0.3537
		means	28.95	28.68	35.54	33.34
		18w	AAV-shNC,CD	AAV-shWDR6,CD	AAV-shNC,HFD	AAV-shWDR6,HFD
			30.13	29.05	39	35.41
			33.75	28.5	42.35	31
			30.9	31.8	37.55	37.55
			30.15	31.25	39.6	34.26
			25.62	29.26	32.82	37.49
			29.15	31.4	42	32.06
			29.43	24.84	39.1	38.06
			29.51	28.8	39.2	32.84
		n	8	8	8	8
		adjusted P value	1 vs. 2	2 vs. 4	1 vs. 3	3 vs. 4
			0.983	0.0011	5.35963e-07	0.0161
		means	29.83	29.36	38.95	34.83
		20w	AAV-shNC,CD	AAV-shWDR6,CD	AAV-shNC,HFD	AAV-shWDR6,HFD
			30.89	30.04	42.4	37
			34.32	29.09	47.04	34.3
			31.79	33.13	38.76	39.42
			31.6	30.9	39.99	35.61
			26.3	29.8	38.9	39.52
			29.4	33.21	43.37	33.73
			30.76	25.95	40.89	38.28
			30.1	29.17	41.07	33.41
		n	8	8	8	8
		adjusted P value	1 vs. 2	2 vs. 4	1 vs. 3	3 vs. 4
			0.9792	0.000134064	8.28019e-09	0.0015
		means	30.65	30.16	41.55	36.41

## Sheet: ED2f
ED2f		8w	AAV-shNC,CD	AAV-shWDR6,CD	AAV-shNC,HFD	AAV-shWDR6,HFD
			4.50333	3.96333	4.25833	4.44333
			4.69333	4.20667	5.09	4.55667
			4.97333	4.48667	4.92667	4.1
			4.55667	4.71667	4.24667	3.80667
			4.13	4.35667	4.12333	4.65333
			4.24	4.09	4.59	4.44333
			4.24667	4.07	4.59	4.61667
			4.38333	4.67	4.35667	4.59667
		n	8	8	8	8
		adjusted P value	1 vs. 2	2 vs. 4	1 vs. 3	3 vs. 4
			0.7692	0.9474	0.9814	0.854
		means	4.466	4.32	4.523	4.402
		14w	AAV-shNC,CD	AAV-shWDR6,CD	AAV-shNC,HFD	AAV-shWDR6,HFD
			4.22333	4.01333	3.66333	3.71333
			4.69667	4.47333	4.19667	4.12667
			4.89	4.51667	4.17	3.58
			4.42333	4.90333	3.45667	3.18
			4.05667	4.54667	3.43667	4.16333
			4.42333	4.01	3.8	4.1
			3.99333	3.95	3.97333	4.54333
			4.59333	4.88667	3.70333	3.80333
		n	8	8	8	8
		adjusted P value	1 vs. 2	2 vs. 4	1 vs. 3	3 vs. 4
			>0.9999	0.0366	0.0094	0.9407
		means	4.412	4.413	3.8	3.901
		20w	AAV-shNC,CD	AAV-shWDR6,CD	AAV-shNC,HFD	AAV-shWDR6,HFD
			4.46333	3.82	3.94667	3.66
			4.9	4.55	3.90333	4.00667
			4.78	4.52	4.08	3.61667
			4.71667	5.00667	3.24	3.45333
			4.01667	4.34333	3.48333	3.97333
			4.27333	4.18333	3.59	4.09667
			4.38667	3.89333	4.15333	4.09333
			4.80667	4.78	3.68333	3.60333
		n	8	8	8	8
		adjusted P value	1 vs. 2	2 vs. 4	1 vs. 3	3 vs. 4
			0.7778	0.008	0.00028253	0.9881
		means	4.543	4.387	3.76	3.813

## Sheet: ED2g
ED2g			1	2	3	4
			AAV-shNC,CD	AAV-shWDR6,CD	AAV-shNC,HFD	AAV-shWDR6,HFD
			0.37	0.56	0.7	0.43
			0.28	0.55	0.74	0.43
			0.59	0.49	0.67	0.51
			0.49	0.48	1.24	0.49
			0.5	0.51	0.61	0.56
			0.42	0.44	0.6	0.61
			0.4	0.51	0.74	0.55
			0.52	0.46	1.08	0.46
			0.68	0.31	0.6	0.37
			0.46	0.34	0.64	0.47
		n	10		10	10
		adjusted P value	1 vs. 2	2 vs. 4	1 vs. 3	3 vs. 4
			0.9996	0.981	0.000148804	0.000345084
		means	0.471	0.465	0.762	0.488

## Sheet: ED2h
ED2h			1	2	3	4
			AAV-shNC,CD	AAV-shWDR6,CD	AAV-shNC,HFD	AAV-shWDR6,HFD
			5.81	4.13	9.4	5.3
			3.63	3.34	7.55	5.57
			5.38	4.44	9.04	6.25
			4.69	5.42	6.78	7.75
			4.39	3.72	7.39	6.36
			3.36	4.7	8.55	5.95
			5.3	4.7	8.2	7.2
			5	4.9	8.7	7.5
			4.6	5.7	7.6	7
			4.7	4.9	8.3	6.5
		n	10	10	10	10
		adjusted P value	1 vs. 2	2 vs. 4	1 vs. 3	3 vs. 4
			0.994	1.45943e-05	4.1682e-11	0.000258251
		means	4.686	4.595	8.151	6.538

## Sheet: ED2i
ED2i			1	2	3	4
			AAV-shNC,CD	AAV-shWDR6,CD	AAV-shNC,HFD	AAV-shWDR6,HFD
			0.722924	0.891311	1.04066	1.00861
			0.607843	0.794319	1.17473	1.12927
			0.91217	0.90469	1.16486	1.11878
			1.01837	1.05758	1.12208	1.13082
			0.999972	1.01837	1.29337	0.975658
			0.895171	0.666817	1.152	1.1708
			0.653654	0.796592	1.15681	1.03687
			0.940883	0.836267	1.20018	1.08778
			0.805611	0.969287	1.04685	1.02245
			0.737691	0.798857	1.1237	0.834125
		n	10	10	10	10
		adjusted P value	1 vs. 2	2 vs. 4	1 vs. 3	3 vs. 4
			0.8164	0.0057	1.40231e-06	0.2396
		means	0.8294	0.8734	1.148	1.052

## Sheet: ED2j
ED2j			1	2	3	4
			AAV-shNC,CD	AAV-shWDR6,CD	AAV-shNC,HFD	AAV-shWDR6,HFD
			3.95751	3.46843	9.21706	5.03679
			2.07899	2.49974	8.3568	5.9266
			4.62393	3.78474	9.92191	6.58838
			4.50021	5.4009	7.16814	8.25754
			4.13624	3.56946	9.00575	5.84667
			2.83399	2.95296	9.28055	6.56375
			3.2642	3.52766	8.93775	7.03415
			4.43261	3.86095	9.83828	7.68701
			3.49169	5.20572	7.49639	6.74363
			3.26682	3.68824	8.78787	5.10855
		n	10	10	10	10
		adjusted P value	1 vs. 2	2 vs. 4	1 vs. 3	3 vs. 4
			0.9868	7.80509e-07	1e-15	1.15482e-05
		means	3.659	3.796	8.801	6.479

## Sheet: ED2l
ED2l		15min	1	2	3	4
			AAV-shNC,CD	AAV-shWDR6,CD	AAV-shNC,HFD	AAV-shWDR6,HFD
			0.686747	0.659341	0.674419	0.487805
			0.54717	0.631579	0.731707	0.780702
			0.617021	0.617978	0.819048	0.630769
			0.593023	0.531915	0.557377	0.434783
			0.618557	0.7	0.699115	0.495935
			0.555556	0.510204	0.692913	0.495935
			0.57732	0.671429	0.758333	0.516667
			0.55	0.581395	0.730435	0.836538
			0.681818	0.696629	0.570248	0.637097
			0.59375	0.555556	0.65812	0.461538
		n	10	10	10	10
		adjusted P value	1 vs. 2	2 vs. 4	1 vs. 3	3 vs. 4
			0.987	0.788	0.158	0.044
		means	0.6021	0.6156	0.6892	0.5778
		30min	1	2	3	4
			AAV-shNC,CD	AAV-shWDR6,CD	AAV-shNC,HFD	AAV-shWDR6,HFD
			0.457831	0.428571	0.51938	0.422764
			0.396226	0.421053	0.512195	0.54386
			0.43617	0.47191	0.638095	0.515385
			0.453488	0.43617	0.483607	0.513043
			0.381443	0.5	0.610619	0.504065
			0.424242	0.428571	0.511811	0.425
			0.371134	0.528571	0.508333	0.586538
			0.41	0.44186	0.6	0.516129
			0.443182	0.348315	0.471074	0.521368
			0.385417	0.430556	0.606838	0.556604
		n	10	10	10	10
		adjusted P value	1 vs. 2	2 vs. 4	1 vs. 3	3 vs. 4
			0.599	0.022	5.55852e-06	0.382
		means	0.4159	0.4436	0.5462	0.5105
		60min	1	2	3	4
			AAV-shNC,CD	AAV-shWDR6,CD	AAV-shNC,HFD	AAV-shWDR6,HFD
			0.277108	0.285714	0.356589	0.333333
			0.283019	0.326316	0.373984	0.368421
			0.297872	0.280899	0.647619	0.284615
			0.22093	0.234043	0.418033	0.321739
			0.226804	0.275	0.557522	0.333333
			0.323232	0.326531	0.370079	0.341667
			0.309278	0.342857	0.375	0.384615
			0.21	0.267442	0.582609	0.330645
			0.340909	0.213483	0.438017	0.307692
			0.28125	0.361111	0.512821	0.349057
		n	10	10	10	10
		adjusted P value	1 vs. 2	2 vs. 4	1 vs. 3	3 vs. 4
			0.957	0.411	6.64068e-07	0.000359676
		means	0.277	0.2913	0.4632	0.3355
		90min	1	2	3	4
			AAV-shNC,CD	AAV-shWDR6,CD	AAV-shNC,HFD	AAV-shWDR6,HFD
			0.337349	0.274725	0.418605	0.284553
			0.292453	0.315789	0.422764	0.324561
			0.287234	0.348315	0.685714	0.376923
			0.255814	0.234043	0.467213	0.382609
			0.319588	0.3375	0.60177	0.398374
			0.272727	0.27551	0.417323	0.291667
			0.226804	0.328571	0.45	0.346154
			0.24	0.302326	0.591304	0.379032
			0.352273	0.213483	0.495868	0.367521
			0.260417	0.388889	0.461538	0.45283
		n	10	10	10	10
		adjusted P value	1 vs. 2	2 vs. 4	1 vs. 3	3 vs. 4
			0.925	0.178	2.2909e-08	8.2822e-05
		means	0.2845	0.3019	0.5012	0.3604
		120min	1	2	3	4
			AAV-shNC,CD	AAV-shWDR6,CD	AAV-shNC,HFD	AAV-shWDR6,HFD
			0.421687	0.461538	0.527132	0.455285
			0.396226	0.431579	0.544715	0.385965
			0.361702	0.404494	0.742857	0.4
			0.430233	0.43617	0.491803	0.469565
			0.402062	0.5	0.690265	0.414634
			0.40404	0.387755	0.527559	0.483333
			0.402062	0.514286	0.575	0.442308
			0.39	0.348837	0.669565	0.403226
			0.465909	0.292135	0.528926	0.444444
			0.40625	0.458333	0.649573	0.471698
		n	10	10	10	10
		adjusted P value	1 vs. 2	2 vs. 4	1 vs. 3	3 vs. 4
			0.935	0.955	1.51796e-07	4.31078e-06
		means	0.408	0.4235	0.5947	0.437

## Sheet: ED2k
ED2k		0min	1	2	3	4
			AAV-shNC,CD	AAV-shWDR6,CD	AAV-shNC,HFD	AAV-shWDR6,HFD
			4.7	4.9	7.6	7.2
			6.5	4.9	8.7	7
			4.6	5.7	8.3	7.5
			5	4.7	7	6.5
			5.3	4.7	8.2	7.4
			4.2	4.6	8.4	6.5
			5.9	5.5	9.2	6.5
			5.1	4.7	9.5	6.1
			4	4.6	7.7	7.7
			6	5	8.2	7.2
		n	10	10	10	10
		adjusted P value	1 vs. 2	2 vs. 4	1 vs. 3	3 vs. 4
			0.896	1.39608e-07	2.28551e-12	0.0002671
		means	5.13	4.93	8.28	6.96
		30min	1	2	3	4
			AAV-shNC,CD	AAV-shWDR6,CD	AAV-shNC,HFD	AAV-shWDR6,HFD
			18.7	15.2	23.6	20.7
			15.2	18.3	18.9	23.4
			15.4	16.9	24	21.8
			16.5	16.5	20.7	24
			16.5	16.5	19.4	22.6
			17.1	14.3	27	26.5
			16.1	15.3	26.3	23.9
			15.7	16.9	24.5	28.9
			17.3	16.4	23.2	22.6
			17	15.2	20.5	20.9
		n	10	10	10	10
		adjusted P value	1 vs. 2	2 vs. 4	1 vs. 3	3 vs. 4
			0.9717	8.35774e-09	3.16762e-07	0.86
		means	16.55	16.15	22.81	23.53
		60min	1	2	3	4
			AAV-shNC,CD	AAV-shWDR6,CD	AAV-shNC,HFD	AAV-shWDR6,HFD
			13.2	8.4	15.6	15.3
			10.2	12.9	16.1	16.3
			13	10.2	20	17
			13.2	13	19.4	16.9
			14.3	10.3	20.5	16.1
			14.2	12.5	17.5	18.9
			13.5	11	19.9	17.7
			13.6	12	17.1	21.1
			13.7	11.9	18	15.7
			13.8	11.8	12.4	23
		n	10	10	10	10
		adjusted P value	1 vs. 2	2 vs. 4	1 vs. 3	3 vs. 4
			0.1741	1.16129e-07	0.000113718	0.9982
		means	13.27	11.4	17.65	17.8
		90min	1	2	3	4
			AAV-shNC,CD	AAV-shWDR6,CD	AAV-shNC,HFD	AAV-shWDR6,HFD
			9.5	6.1	12.1	11.5
			11.5	7.4	13.6	13.2
			7	7.1	18.3	13
			8.4	8.4	15.1	14.4
			8.6	7.5	18.9	13.6
			8.7	8.9	10.6	13.3
			11	9	14.9	12
			8.9	10	13.5	13.7
			9.2	8.8	14.2	18.8
			8.9	9	12.5	15
		n	10	10	10	10
		adjusted P value	1 vs. 2	2 vs. 4	1 vs. 3	3 vs. 4
			0.6666	3.9268e-07	1.89259e-06	0.9234
		means	9.17	8.22	14.37	13.85
		120min	1	2	3	4
			AAV-shNC,CD	AAV-shWDR6,CD	AAV-shNC,HFD	AAV-shWDR6,HFD
			6.9	4.8	10.4	7.7
			6.6	5.4	11.3	8.3
			5.9	5.7	12.5	10.1
			5.4	5.9	11	10.8
			5.1	6.1	15.4	9.8
			6.8	5.6	9.9	9
			6.9	5.7	13.9	8.8
			5.2	5.9	10.7	9.1
			6.6	5.5	12	10.2
			5.7	5.7	10.2	10.6
		n	10	10	10	10
		adjusted P value	1 vs. 2	2 vs. 4	1 vs. 3	3 vs. 4
			0.7628	1.99793e-08	6.33e-13	0.0002348
		means	6.11	5.63	11.73	9.44

[truncated: 7 more sheets: ED2m, ED2n, ED2o, ED2p, ED2q, ED2r, ED2t]
