# Supplementary material for: Upregulation of WDR6 drives hepatic de novo lipogenesis in insulin resistance in mice
Source: Nat Metab. 2023 Sep 21;5(10):1706–25. doi: 10.1038/s42255-023-00896-7 (PMC10590755; doi:10.1038/s42255-023-00896-7)
Supplement: Supplementary file 22 — Statistical source data. [file 42255_2023_896_MOESM22_ESM.xls]

## Sheet: Ex Fig 3b
Ex Fig 3b			CD	HFD
			27.58	66.15
			26.41	48.76
			23.63	44.3
			17.13	48.33
		n	4	4
		P value		0.029
		means	23.69	51.89

## Sheet: Ex Fig 3c
Ex Fig 3c			CD	HFD
			0.231259	0.860768
			0.229992	0.530346
			0.187584	0.512969
			0.206884	0.530866
		n	4	4
		P value		0.029
		means	0.2139	0.6087

## Sheet: Ex  Fig 3e
Ex Fig 3e			CD	HFD
			82.8646	133.397
			63.6501	191.693
			80.5363	264.002
			82.2149	176.223
		n	4	4
		P value		0.0286
		means	77.32	191.3

## Sheet: Ex Fig 3f
Ex Fig 3f			1	2	3	4
		0min	HFD withdraw	HFD withdraw-shWDR6	TM-shNC	TM-shWDR6
			4.7	5.2	7.9	7
			4.6	4.9	8.7	6.9
			5	5.3	8.5	7.2
			5.3		7.5	7.7
					8.9	6.7
					8	6.5
		n	4	3	6	6
		adjusted P value	1 vs. 2	1 vs. 3	1 vs.4	3 vs. 4
			0.888	1.85352e-08	7.85218e-06	0.000672466
		means	4.9	5.13	8.25	7
			1	2	3	4
		30min	HFD withdraw	HFD withdraw-shWDR6	TM-shNC	TM-shWDR6
			18.7	15.6	25.7	25.8
			15.2	15.7	24	29
			15.4	15.3	29.1	26.9
			16.5		25.8	29.3
					27	27
					26	25
		n	4	3	6	6
		adjusted P value	1 vs. 2	1 vs. 3	1 vs.4	3 vs. 4
			0.867875	3.96725e-07	1.25025e-07	0.754
		means	16.45	15.53	26.27	27.17
			1	2	3	4
		60min	HFD withdraw	HFD withdraw-shWDR6	TM-shNC	TM-shWDR6
			13.2	12.8	20.7	20.5
			10.2	12.6	21.2	21.7
			13	11.8	25.1	22.1
			13.2		24.7	25
					25.6	21.2
					25	25.7
		n	4	3	6	6
		adjusted P value	1 vs. 2	1 vs. 3	1 vs.4	3 vs. 4
			>0.999999	7.03276e-07	2.32073e-06	0.787234
		means	12.4	12.4	23.72	22.7
			1	2	3	4
		90min	HFD withdraw	HFD withdraw-shWDR6	TM-shNC	TM-shWDR6
			9.5	8.5	15.2	15
			11.5	8.9	16.7	15.9
			7	9.2	18.4	17.9
			8.4		17.2	18
					19	17
					18.5	14
		n	4	3	6	6
		adjusted P value	1 vs. 2	1 vs. 3	1 vs.4	3 vs. 4
			0.997	1.86508e-06	1.22856e-05	0.532
		means	9.1	8.867	17.5	16.3
			1	2	3	4
		120min	HFD withdraw	HFD withdraw-shWDR6	TM-shNC	TM-shWDR6
			6.9	6.8	11.4	8.3
			6.6	6.2	12.1	10.1
			5.9	6.3	14.6	10.8
			5.4		12.1	9.8
					15.4	9
					14	8.8
		n	4	3	6	6
		adjusted P value	1 vs. 2	1 vs. 3	1 vs.4	3 vs. 4
			0.992693	3.90452e-07	0.002137	0.000167721
		means	6.2	6.433	13.27	9.467

## Sheet: Ex Fig 3g
Ex Fig 3g			1	2	3	4
		15min	HFD withdraw	HFD withdraw-shWDR6	TM-shNC	TM-shWDR6
			0.674157	0.659091	0.909091	0.55
			0.717949	0.708861	1.31008	0.608392
			0.592105	0.678571	0.921466	0.820106
			0.619048		0.818841	1.05634
					1.08667	0.694444
					0.823171	1.02143
		n	4	3	6	6
		adjusted P value	1 vs. 2	1 vs. 3	1 vs. 4	3 vs. 4
			0.994489	0.036478	0.56934	0.253204
		means	0.6508	0.6822	0.9782	0.7918
		30min	HFD withdraw	HFD withdraw-shWDR6	TM-shNC	TM-shWDR6
			0.516854	0.511364	0.525253	0.33
			0.576923	0.582278	0.875969	0.405594
			0.368421	0.571429	0.52356	0.407407
			0.654762		0.471014	0.556338
					0.74	0.409722
					0.615854	0.55
		n	4	3	6	6
		adjusted P value	1 vs. 2	1 vs. 3	1 vs. 4	3 vs. 4
			0.9914	0.5986	0.6762	0.073
		means	0.5292	0.555	0.6253	0.4432
		60min	HFD withdraw	HFD withdraw-shWDR6	TM-shNC	TM-shWDR6
			0.258427	0.284091	0.414141	0.16
			0.307692	0.341772	0.751938	0.265734
			0.368421	0.309524	0.497382	0.386243
			0.321429		0.463768	0.626761
					0.606667	0.340278
					0.536585	0.671429
		n	4	3	6	6
		adjusted P value	1 vs. 2	1 vs. 3	1 vs. 4	3 vs. 4
			>0.9999	0.0842	0.7168	0.3487
		means	0.314	0.3118	0.5451	0.4084
		90min	HFD withdraw	HFD withdraw-shWDR6	TM-shNC	TM-shWDR6
			0.258427	0.284091	0.555556	0.27
			0.294872	0.341772	0.914729	0.384615
			0.407895	0.309524	0.628272	0.396825
			0.345238		0.673913	0.570423
					0.653333	0.423611
					0.70122	0.707143
		n	4	3	6	6
		adjusted P value	1 vs. 2	1 vs. 3	1 vs. 4	3 vs. 4
			0.9994	0.0013	0.3418	0.02
		means	0.3266	0.3158	0.6878	0.4588
		120min	HFD withdraw	HFD withdraw-shWDR6	TM-shNC	TM-shWDR6
			0.303371	0.329545	0.59596	0.35
			0.371795	0.35443	0.930233	0.41958
			0.421053	0.321429	0.685864	0.42328
			0.369048		0.724638	0.633803
					0.666667	0.465278
					0.731707	0.714286
		n	4	3	6	6
		adjusted P value	1 vs. 2	1 vs. 3	1 vs. 4	3 vs. 4
			0.9803	0.0006	0.2483	0.0127
		means	0.3663	0.3351	0.7225	0.501
