# Supplementary material for: Upregulation of WDR6 drives hepatic de novo lipogenesis in insulin resistance in mice
Source: Nat Metab. 2023 Sep 21;5(10):1706–25. doi: 10.1038/s42255-023-00896-7 (PMC10590755; doi:10.1038/s42255-023-00896-7)
Supplement: Supplementary file 23 — Statistical source data. [file 42255_2023_896_MOESM23_ESM.xls]

## Sheet: ED4c
ED4c		Liver	LC	WDR6-LKO
			1.31616	0.080753
			0.907309	0.0967
			0.838762	0.097824
			1.46713	0.130882
			1.09911	0.08615
			1.30405	0.097373
			0.860353	0.092976
			0.682862	0.08245
			0.945839	0.109298
			0.85441	0.093623
		n	10	10
		P value	1.08e-05
		means	1.028	0.0968
		Fat	LC	WDR6-LKO
			1.06634	1.05409
			1.19969	1.25353
			0.599847	0.580754
			1.15883	1.47359
			1.18045	1.67327
			1.22774	2.46115
			0.866137	0.76631
			1.08123	1.46003
			0.810003	1.21363
			1.0229	0.754016
		n	10	10
		P value	0.2799
		means	1.021	1.269
		Muscle	LC	WDR6-LKO
			0.803294	0.93131
			0.986689	1.69819
			0.653987	0.714002
			1.00975	0.903753
			1.38575	1.34786
			0.831622	0.89131
			1.28997	1.30194
			1.02385	1.00046
			1.14129	1.04054
			1.09987	0.899586
		n	10	10
		P value	0.9705
		means	1.023	1.073

## Sheet: ED4d
ED4d		6w	LC	WDR6-LKO
			19.99	21.21
			20.21	20.35
			20	19.23
			20.32	18.99
			19.56	20.51
			20.12	19.65
		n	6	6
		P value		0.9071
		means	20.03	19.99
		8w	LC	WDR6-LKO
			22.81	22.54
			21.45	21.7
			20.96	21.45
			21.29	20.6
			21.65	22.54
			21.87	21.38
		n	6	6
		P value		0.9418
		means	21.67	21.7
		10w	LC	WDR6-LKO
			24.89	25.59
			23.75	24.75
			24	23.3
			25.8	23.55
			25	24.4
			24.2	23.27
		n	6	6
		P value		0.3691
		means	24.61	24.14
		12w	LC	WDR6-LKO
			27.33	29.4
			25.8	26.7
			27.4	26.5
			30	26
			29.2	26.6
			26.34	26.43
		n	6	6
		P value		0.3949
		means	27.68	26.94
		14w	LC	WDR6-LKO
			30.7	33.2
			28.2	29.5
			29.2	29
			33.8	28.8
			32.4	28.7
			29.98	28.01
		n	6	6
		P value		0.3245
		means	30.71	29.54
		16w	LC	WDR6-LKO
			34.6	34
			31.2	30
			31.3	30.3
			36.3	30.6
			36.3	31.3
			31.32	30.67
		n	6	6
		P value		0.0757
		means	33.5	31.15
		18w	LC	WDR6-LKO
			37.22	35.6
			35.88	32.78
			36.01	32.56
			37.88	34.12
			38.12	33.87
			33.26	32.1
		n	6	6
		P value		0.0094
		means	36.4	33.51
		20w	LC	WDR6-LKO
			40	37.54
			39.52	34.12
			40.32	34.56
			41.2	35.65
			40.58	36.48
			35.68	33.78
		n	6	6
		P value		0.0019
		means	39.55	35.36
		22w	LC	WDR6-LKO
			43.35	39.21
			42.21	36.77
			42.45	36.88
			42.73	37.2
			42.19	38.2
			38.46	35.32
		n	6	6
		P value		0.0004
		means	41.9	37.26
		24w	LC	WDR6-LKO
			44.3	40.78
			44	37.21
			44.5	38.41
			45.2	38.32
			44.21	38.6
			40.32	37.65
		n	6	6
		P value		0.000122842
		means	43.76	38.5

## Sheet: ED4e
ED4e		6	LC	WDR6-LKO
			4.40333	4.88
			4.17667	3.90333
			4.52667	4.40667
			4.92	4.7
			4.33333	4.73667
			4.11667	4.5
		n	6	6
		P value		0.5704
		means	4.413	4.521
		12	LC	WDR6-LKO
			3.8	3.83
			3.58	3.34
			4.33667	3.71333
			3.99	3.89667
			3.65333	3.83
			3.17667	3.59
		n	6	6
		P value		0.7632
		means	3.756	3.7
		18	LC	WDR6-LKO
			3.69333	3.67333
			4.28333	3.98
			3.23333	3.18333
			4.01667	3.65
			3.58	3.88
			3.78667	4.32333
		n	6	6
		P value		0.9417
		means	3.766	3.782
		24	LC	WDR6-LKO
			3.63333	3.58333
			4.07667	3.99333
			3.04	3.10667
			3.71333	3.69
			3.44667	3.78333
			3.61	3.98667
		n	6	6
		P value		0.6022
		means	3.587	3.691

## Sheet: ED4f
ED4f			LC	WDR6-LKO
			0.73	0.43
			0.56	0.38
			0.66	0.27
			0.39	0.33
			0.62	0.19
			0.48	0.45
			0.36	0.41
			0.74	0.37
			0.64	0.38
			0.9	0.32
		n	10	10
		P value	0.001
		means	0.608	0.353

## Sheet: ED4g
ED4g			LC	WDR6-LKO
			8.77	8.4
			7.8	8
			7.1	7.8
			8.2	7.2
			8.7	6.8
			8.82	6.6
			9	5.7
			8.2	6.6
			8.4	7.1
			9.4	8.3
		n	10	10
		P value	0.00281
		means	8.439	7.25

## Sheet: ED4h
ED4h			LC	WDR6-LKO
			1.72892	1.49929
			1.66397	1.26268
			1.70649	1.51224
			1.60442	1.54598
			1.64151	1.36512
			1.72462	1.41148
			1.57233	1.19018
			1.47532	0.927273
			1.48374	1.17384
			1.31741	1.27214
		n	10	10
		P value	0.0015
		means	1.592	1.316

## Sheet: ED4i
ED4i			LC	WDR6-LKO
			14.2866	11.8664
			12.229	9.51783
			11.4161	11.1139
			12.3961	10.4879
			13.456	8.74649
			14.3323	8.7775
			13.3333	6.39204
			11.3987	5.7664
			11.7433	7.85273
			11.6682	9.94872
		n	10	10
		P vlaue	9.67764e-05
		means	12.63	9.047

## Sheet: ED4j
ED4j		0min	LC	WDR6-LKO
			7.6	6.6
			8.9	5.3
			6.5	8.2
			8.8	7.2
			7.2	5.1
			7.8	8
			8.5	6.4
			8.8	6.8
			8.8	6.7
			8.1	7.2
		n	10	10
		P value	0.004
		means	8.1	6.75
		30min	LC	WDR6-LKO
			29.8	28.5
			31	29
			30.5	27.2
			27	31
			31	26.8
			30.2	29.9
			30.5	29.6
			29.8	29
			31	31
			30.8	28.7
		n	10	10
		P value	0.078
		means	30.16	29.07
		60min	LC	WDR6-LKO
			22.6	26.7
			21.8	23.2
			24.5	24.9
			26.8	23.1
			27	24.5
			27	28.2
			27.6	24.5
			25.5	28.2
			27	27
			26.3	24.3
		n	10	10
		P value	0.866
		means	25.61	25.46
		90min	LC	WDR6-LKO
			16.8	20
			15.5	15.2
			17.2	14.3
			18	14.1
			14.8	12
			17.4	21.2
			17.3	17.2
			15.5	18.4
			18.6	16.5
			17.2	12.7
		n	10	10
		P value	0.527
		means	16.83	16.16
		120min	LC	WDR6-LKO
			13.2	9.8
			12.8	11.2
			11.2	12.6
			14.1	12.8
			10.8	7.8
			12.6	13.4
			13.1	11.7
			12.8	11.6
			14.2	12.2
			11.9	8.8
		n	10	10
		P value	0.042
		means	12.67	11.19

## Sheet: ED4k
ED4k		15min	LC	WDR6-LKO
			0.805556	0.504274
			0.92	0.522936
			0.655462	0.548673
			0.78	0.554348
			0.836735	0.784314
			0.890909	0.735849
			0.941176	0.792793
			0.886364	0.652632
			0.871795	0.582278
			0.814159	0.511364
		n	10	10
		P value	9.99262e-05
		means	0.8402	0.6189
		30min	LC	WDR6-LKO
			0.37963	0.461538
			0.48	0.366972
			0.453782	0.39823
			0.68	0.608696
			0.816327	0.647059
			0.563636	0.396226
			0.705882	0.342342
			0.613636	0.484211
			0.74359	0.64557
			0.513274	0.420455
		n	10	10
		P value	0.056
		means	0.595	0.4771
		60min	LC	WDR6-LKO
			0.37963	0.555556
			0.49	0.366972
			0.554622	0.60177
			0.65	0.597826
			0.530612	0.509804
			0.445455	0.339623
			0.598039	0.36036
			0.704545	0.442105
			0.769231	0.531646
			0.513274	0.431818
		n	10	10
		P value	0.083
		means	0.5635	0.4737
		90min	LC	WDR6-LKO
			0.722222	0.564103
			0.82	0.495413
			0.739496	0.619469
			1.04	0.630435
			0.55102	0.509804
			0.509091	0.358491
			0.598039	0.378378
			0.772727	0.442105
			0.923077	0.759494
			0.654867	0.477273
		n	10	10
		P value	0.005
		means	0.7331	0.5235
		120min	LC	WDR6-LKO
			0.722222	0.589744
			0.79	0.59633
			0.731092	0.699115
			1	0.663043
			0.77551	0.421569
			0.727273	0.433962
			0.803922	0.387387
			0.704545	0.442105
			1	0.911392
			0.761062	0.636364
		n	10	10
		P value	0.002
		means	0.8016	0.5781

## Sheet: ED4l
ED4l			LC	WDR6-LKO
			0.58	0.31
			0.78	0.28
			0.8	0.32
			0.73	0.36
			0.63	0.35
		n	5	5
		P value		2.99025e-05
		means	0.704	0.324

[truncated: 6 more sheets: ED4m, ED4n, ED4o, ED4p, ED4q, ED4s]
