# Supplementary material for: Upregulation of WDR6 drives hepatic de novo lipogenesis in insulin resistance in mice
Source: Nat Metab. 2023 Sep 21;5(10):1706–25. doi: 10.1038/s42255-023-00896-7 (PMC10590755; doi:10.1038/s42255-023-00896-7)
Supplement: Supplementary file 25 — Statistical source data. [file 42255_2023_896_MOESM25_ESM.xls]

## Sheet: ED5a
ED5a		Fat	Ad-GFP	Ad-WDR6
			1	1.195
			1.17188	1.17743
			1.15162	1.31849
		n	3	3
		P value		0.155
		means	1.108	1.23
		Muscle	Ad-GFP	Ad-WDR6
			1	0.982429
			0.950525	0.802691
			1.01763	0.712624
		n	3	3
		P value		0.128
		means	0.9894	0.8326

## Sheet: ED5b
ED5b			Ad-GFP	Ad-WDR6
			3.9	3.9
			4.4	4.7
			3.7	4.2
			3.7	4.1
			4.2	4.6
			3.7	4.2
			3.6	4.7
			3.8	4.5
			3.6	4.6
			3.8	3.8
			4	5.1
		n	11	11
		P value		0.000957416
		means	3.855	4.4

## Sheet: ED5c
ED5c			Ad-GFP	Ad-WDR6
			0.55	1.22
			0.49	0.63
			0.44	0.48
			0.63	0.71
			0.65	0.66
			0.64	0.67
			0.5	0.71
			0.44	0.97
			0.35	0.97
			0.45	0.65
			0.56	0.45
		n	11	11
		P value		0.008
		means	0.5182	0.7382

## Sheet: ED5d
ED5d			Ad-GFP	Ad-WDR6
			1.04	0.87
			1.05	0.96
			1.27	1.03
			0.75	1.3
			0.87	1.17
			0.6	0.86
			0.86	0.98
			0.81	0.79
			0.82	0.66
			0.79	0.81
			0.72	0.9
		n	11	11
		P value		0.392
		means	0.8709	0.9391

## Sheet: ED5e
ED5e			Ad-GFP	Ad-WDR6
			3.82	3.18
			4.37	4.25
			4.42	4.07
			2.62	5.03
			3.42	5.07
			2.1	3.4
			2.93	4.33
			2.91	3.36
			2.78	2.85
			2.82	2.91
			2.7	4.33
		n	11	11
		P value		0.041
		means	3.172	3.889

## Sheet: ED5f
ED5f		Average intensity	Ad-GFP	Ad-WDR6
			27.23	62.54
			27.48	60.11
			29.18	61.45
			30.63	54.66
		n	4	4
		P value		3.55933e-06
		means	28.63	59.69
		Hepatic/Renal	Ad-GFP	Ad-WDR6
			0.551049	1.48726
			0.441656	1.06401
			0.293912	0.682094
			0.266887	0.681874
		n	4	4
		P value		0.027
		means	0.3884	0.9788

## Sheet: ED5g
ED5g			Ad-GFP	Ad-WDR6
			45.5092	92.875
			53.8244	119.194
			56.7126	82.612
			43.7413	62.8608
			94.0124	186.509
			58.5778	84.5094
			74.7726	115.956
			55.0988	107.024
			70.2751	92.8541
			31.1611	130.873
			84.3102	131.844
		n	11	11
		P value		0.000381855
		means	60.73	109.7

## Sheet: ED5i
ED5i		ALT	Ad-GFP	Ad-WDR6
			93.1	90.5
			98.7	96.7
			89.3	80.1
			90.2	87.4
			83.6	99.1
			87.4	92.4
			97.6	99.7
			99.7	86.4
			80.6	89.9
			85.3	94.3
			92.1	99.1
		n	11	11
		P value		0.546
		means	90.69	92.33
		AST	Ad-GFP	Ad-WDR6
			220	219.3
			209.6	228.4
			211.7	208.1
			219.6	199
			208.4	205.9
			228.1	214.7
			201.7	224.1
			216.1	206.5
			207.9	220.7
			223	203.8
			207.3	218.7
		n	11	11
		P value		0.92
		means	213.9	213.6
