# Supplementary material for: Upregulation of WDR6 drives hepatic de novo lipogenesis in insulin resistance in mice
Source: Nat Metab. 2023 Sep 21;5(10):1706–25. doi: 10.1038/s42255-023-00896-7 (PMC10590755; doi:10.1038/s42255-023-00896-7)
Supplement: Supplementary file 27 — Statistical source data. [file 42255_2023_896_MOESM27_ESM.xlsx]

## Sheet: ED6a
ED6a		TAG	1	2	3	4
			shNC,CD	shWDR6,CD	shNC,HFD	shWDR6,HFD
			16.2755	10.0639	99.7215	15.1027
			11.268	11.4695	40.9086	26.6846
			12.6481	8.58979	56.1645	10.5893
			13.9094	11.394	50.1701	8.61179
		n	4	4	4	4
		adjusted P value	1 vs. 2	2 vs. 4	1 vs. 3	3 vs. 4
			0.988	0.957	0.002	0.002
		means	13.53	10.38	61.74	15.25
		DAG	1	2	3	4
			shNC,CD	shWDR6,CD	shNC,HFD	shWDR6,HFD
			3.20123	3.42473	10.832	3.59119
			3.42485	2.90868	4.25657	3.46292
			2.38108	3.71591	7.19174	3.02477
			6.87735	4.40493	5.36901	2.76223
		n	4	4	4	4
		adjusted P value	1 vs. 2	2 vs. 4	1 vs. 3	3 vs. 4
			0.992	0.988	0.146	0.054
		means	3.971	3.614	6.912	3.21
		FFA	1	2	3	4
			shNC,CD	shWDR6,CD	shNC,HFD	shWDR6,HFD
			9.54307	6.76818	7.00317	5.77361
			6.20954	9.50411	6.86885	5.74702
			5.64365	7.38294	6.66957	5.59354
			10.5116	7.74179	7.82064	6.43784
		n	4	4	4	4
		adjusted P value	1 vs. 2	2 vs. 4	1 vs. 3	3 vs. 4
			0.999	0.236	0.8	0.618
		means	7.977	7.849	7.091	5.888
		Cho	1	2	3	4
			shNC,CD	shWDR6,CD	shNC,HFD	shWDR6,HFD
			13.3346	20.5687	13.3508	21.2895
			18.1511	18.2396	16.1909	13.754
			16.8236	16.8624	14.7123	10.6641
			18.4392	22.7084	14.1554	17.9424
		n	4	4	4	4
		adjusted P value	1 vs. 2	2 vs. 4	1 vs. 3	3 vs. 4
			0.532	0.341	0.757	0.923
		means	16.69	19.59	14.6	15.91
		CE	1	2	3	4
			shNC,CD	shWDR6,CD	shNC,HFD	shWDR6,HFD
			1.5329	1.30961	3.69268	1.26048
			1.55879	1.18034	1.88167	2.04164
			1.43632	1.41175	2.24658	1.19104
			1.28524	0.955171	2.61951	1.15115
		n	4	4	4	4
		adjusted P value	1 vs. 2	2 vs. 4	1 vs. 3	3 vs. 4
			0.881	0.928	0.018	0.014
		means	1.453	1.214	2.61	1.411
		PS	1	2	3	4
			shNC,CD	shWDR6,CD	shNC,HFD	shWDR6,HFD
			1.16158	1.33613	1.10522	1.30381
			1.15164	1.2144	1.21981	0.960105
			1.33566	1.3888	1.19514	0.82611
			1.08532	1.07171	1.27367	1.0188
		n	4	4	4	4
		adjusted P value	1 vs. 2	2 vs. 4	1 vs. 3	3 vs. 4
			0.893	0.152	0.999	0.343
		means	1.184	1.253	1.198	1.027
		PC	1	2	3	4
			shNC,CD	shWDR6,CD	shNC,HFD	shWDR6,HFD
			15.2975	18.1866	15.544	18.6071
			18.8441	19.4908	16.1132	12.4116
			15.3444	15.9418	15.5358	11.8878
			20.9137	14.5905	16.5878	12.0617
		n	4	4	4	4
		adjusted P value	1 vs. 2	2 vs. 4	1 vs. 3	3 vs. 4
			0.988	0.263	0.769	0.585
		means	17.6	17.05	15.95	13.74
		pl-PC	1	2	3	4
			shNC,CD	shWDR6,CD	shNC,HFD	shWDR6,HFD
			0.377564	0.399129	0.255131	0.339977
			0.468908	0.407711	0.284532	0.22152
			0.309442	0.431246	0.27358	0.210871
			0.427006	0.408691	0.309001	0.234662
		n	4	4	4	4
		adjusted P value	1 vs. 2	2 vs. 4	1 vs. 3	3 vs. 4
			0.963	0.002	0.022	0.824
		means	0.3957	0.4117	0.2806	0.2518
		PE	1	2	3	4
			shNC,CD	shWDR6,CD	shNC,HFD	shWDR6,HFD
			3.22485	4.18474	2.92981	3.25284
			3.08917	3.45818	3.72321	3.13596
			3.98601	4.24829	3.17558	2.29883
			4.14482	3.63566	3.34196	3.60942
		n	4	4	4	4
		adjusted P value	1 vs. 2	2 vs. 4	1 vs. 3	3 vs. 4
			0.841	0.116	0.767	0.907
		means	3.611	3.882	3.293	3.074

## Sheet: ED6b
ED6b		Cpt2	1	2	3	4
			shNC,CD	shWDR6,CD	shNC,HFD	shWDR6,HFD
			1.32715	0.837987	0.663576	0.534033
			0.624887	0.836053	0.572362	0.468136
			1.30586	0.772889	0.832199	0.662044
			0.923382	1.33947	0.760489	0.841868
		n	4	4	4	4
		adjusted P value	1 vs. 2	2 vs. 4	1 vs. 3	3 vs. 4
			0.933	0.271	0.231	0.961
		means	1.045	0.9466	0.7072	0.6265
		Acox1	1	2	3	4
			shNC,CD	shWDR6,CD	shNC,HFD	shWDR6,HFD
			0.929268	1.24617	0.484365	0.549999
			0.727406	0.768882	0.333903	0.232317
			1.29012	1.08485	0.514354	0.580017
			1.14671	1.71812	0.68976	0.486608
		n	4	4	4	4
		adjusted P value	1 vs. 2	2 vs. 4	1 vs. 3	3 vs. 4
			0.754	0.007	0.061	0.995
		means	1.023	1.205	0.5056	0.4622
		Acox2	1	2	3	4
			shNC,CD	shWDR6,CD	shNC,HFD	shWDR6,HFD
			1.0656	1.18236	0.616284	0.557999
			0.960373	0.47687	0.660517	0.998845
			0.967053	0.771105	0.898132	0.622006
			1.01045	0.947151	1.05824	0.753493
		n	4	4	4	4
		adjusted P value	1 vs. 2	2 vs. 4	1 vs. 3	3 vs. 4
			0.715	0.871	0.572	0.954
		means	1.001	0.8444	0.8083	0.7331
		Hadha	1	2	3	4
			shNC,CD	shWDR6,CD	shNC,HFD	shWDR6,HFD
			1.09177	0.749154	0.545884	0.426317
			0.880666	0.604299	0.36942	0.5
			1	0.752623	0.732043	0.427304
			1.04006	0.715323	0.627056	0.740549
		n	4	4	4	4
		adjusted P value	1 vs. 2	2 vs. 4	1 vs. 3	3 vs. 4
			0.02	0.2	0.001	0.951
		means	1.003	0.7053	0.5686	0.5235
		Pck1	1	2	3	4
			shNC,CD	shWDR6,CD	shNC,HFD	shWDR6,HFD
			1.2072	1.25556	1.37395	1.31798
			0.841868	1.08548	1.68763	1.18236
			1.01045	0.953739	1.20442	1.34257
			0.973779	1.19886	1.29984	1.51397
		n	4	4	4	4
		adjusted P value	1 vs. 2	2 vs. 4	1 vs. 3	3 vs. 4
			0.744	0.278	0.025	0.966
		means	1.008	1.123	1.391	1.339
		G6pc	1	2	3	4
			shNC,CD	shWDR6,CD	shNC,HFD	shWDR6,HFD
			0.760489	0.947151	1.45902	1.51397
			0.898132	0.668191	1.58191	1.3333
			1.17963	0.980552	1.48624	1.29684
			1.24114	0.748289	1.08048	1.48624
		n	4	4	4	4
		adjusted P value	1 vs. 2	2 vs. 4	1 vs. 3	3 vs. 4
			0.516	0.004	0.053	1
		means	1.02	0.836	1.402	1.408
		chREBP	1	2	3	4
			shNC,CD	shWDR6,CD	shNC,HFD	shWDR6,HFD
			1.15202	1.36683	1.82029	1.68276
			0.910144	1.27825	2.22042	1.77461
			0.818375	1.99654	1.64813	1.97361
			1.16541	1.44143	2.55059	1.72608
		n	4	4	4	4
		adjusted P value	1 vs. 2	2 vs. 4	1 vs. 3	3 vs. 4
			0.1	0.551	0.000977697	0.545
		means	1.011	1.521	2.06	1.789
		Glut2	1	2	3	4
			shNC,CD	shWDR6,CD	shNC,HFD	shWDR6,HFD
			1.13747	0.999423	0.520932	0.430027
			0.981119	0.354167	0.599778	0.633976
			1.05397	0.856089	0.960928	0.718221
			0.850176	1.43976	1.04669	0.921784
		n	4	4	4	4
		adjusted P value	1 vs. 2	2 vs. 4	1 vs. 3	3 vs. 4
			0.966	0.654	0.69	0.951
		means	1.006	0.9124	0.7821	0.676

## Sheet: ED6c
ED6c		fasn	1	2	3	4
			shNC,CD	shWDR6,CD	shNC,HFD	shWDR6,HFD
			1.07967	0.891734	1.24382	0.901095
			0.951473	0.786949	1.27209	0.927521
			1.05516	0.853076	1.2888	0.866475
			0.913742	0.752358	1.30455	0.985895
		n	4	4	4	4
		adjusted P value	1 vs. 2	2 vs. 4	1 vs. 3	3 vs. 4
			0.005	0.128	0.000107245	8.54186e-06
		means	1	0.821	1.277	0.9202
		acc	1	2	3	4
			shNC,CD	shWDR6,CD	shNC,HFD	shWDR6,HFD
			0.897476	0.932692	0.611377	0.57879
			0.970898	0.906263	0.708436	0.706572
			1.03911	1.01609	0.592125	0.645225
			1.12103	1.09182	0.670845	0.688588
		n	4	4	4	4
		adjusted P value	1 vs. 2	2 vs. 4	1 vs. 3	3 vs. 4
			0.979	0.000204774	9.14784e-05	0.998
		means	1.007	0.9867	0.6457	0.6548
		cd36	1	2	3	4
			shNC,CD	shWDR6,CD	shNC,HFD	shWDR6,HFD
			1.0162	1.03352	1.27937	1.32161
			0.820963	0.837525	1.1547	1.24201
			1.1621	1.08339	1.18668	1.14952
			1.00101	1.08113	1.23305	1.23572
		n	4	4	4	4
		adjusted P value	1 vs. 2	2 vs. 4	1 vs. 3	3 vs. 4
			0.999	0.034	0.049	0.987
		means	1	1.009	1.213	1.237
		cpt1a	1	2	3	4
			shNC,CD	shWDR6,CD	shNC,HFD	shWDR6,HFD
			1.04382	1.18361	0.932718	1.05936
			0.862653	0.984735	0.832418	0.99623
			1.10912	0.971976	1.1085	0.965142
			0.984422	0.836263	1.01593	0.805541
		n	4	4	4	4
		adjusted P value	1 vs. 2	2 vs. 4	1 vs. 3	3 vs. 4
			1	0.969	0.987	0.998
		means	1	0.9941	0.9724	0.9566
		srebp1c	1	2	3	4
			shNC,CD	shWDR6,CD	shNC,HFD	shWDR6,HFD
			1.01534	1.05648	1.05954	0.9818
			0.976738	1.04196	1.19205	0.993603
			1.01879	0.951867	1.07267	1.05805
			0.900705	1.00913	1.19846	0.886259
		n	4	4	4	4
		adjusted P value	1 vs. 2	2 vs. 4	1 vs. 3	3 vs. 4
			0.838	0.859	0.022	0.024
		means	0.9779	1.015	1.131	0.9799
