# Supplementary material for: Upregulation of WDR6 drives hepatic de novo lipogenesis in insulin resistance in mice
Source: Nat Metab. 2023 Sep 21;5(10):1706–25. doi: 10.1038/s42255-023-00896-7 (PMC10590755; doi:10.1038/s42255-023-00896-7)
Supplement: Supplementary file 29 — Statistical source data. [file 42255_2023_896_MOESM29_ESM.xlsx]

## Sheet: ED7a
ED7a			shNC,HFrD	shWDR6,HFrD
			0.32	0.27
			0.45	0.41
			0.31	0.26
			0.43	0.38
			0.38	0.37
			0.42	0.26
		n	6	6
		P value		0.136
		means	0.385	0.325

## Sheet: ED7b
ED7b			shNC,HFrD	shWDR6,HFrD
			6.12	5.58
			5.58	6.55
			6.98	6.37
			6.57	6.4
			6.28	6.72
			6.15	6.5
		n	6	6
		P value		0.777
		means	6.28	6.353

## Sheet: ED7c
ED7c			shNC,HFrD	shWDR6,HFrD
			0.800874	0.770676
			0.8237	0.779494
			0.866113	0.785535
			0.830457	0.781256
			0.837457	0.565527
			0.840455	0.627922
		n	6	6
		P value		0.017
		means	0.8332	0.7184

## Sheet: ED7d
ED7d			shNC,HFrD	shWDR6,HFrD
			4.61816	4.05191
			4.33068	4.81069
			5.69617	4.71475
			5.14086	4.71115
			4.95536	3.58076
			4.87015	3.84567
		n	6	6
		P value		0.047
		means	4.935	4.286

## Sheet: ED7e
ED7e		0min	shNC,HFrD	shWDR6,HFrD
			5.5	5.2
			5.4	5.9
			6.4	5.3
			5.3	4.9
			6.1	5.4
			6.5	4.9
		n	6	6
		P value	0.047
		means	5.867	5.267
		30min	shNC,HFrD	shWDR6,HFrD
			16.5	13.5
			16.3	15.1
			18.7	13.5
			16.1	13
			15.8	13.9
			17	14
		n	6	6
		P value	0.000223467
		means	16.73	13.83
		60min	shNC,HFrD	shWDR6,HFrD
			9.7	7.9
			9.2	10.3
			10.9	8.2
			10.3	8.6
			10.2	6.7
			9	7.6
		n	6	6
		P value	0.016
		means	9.883	8.217
		90min	shNC,HFrD	shWDR6,HFrD
			8	6.7
			6.4	8.4
			8.3	6.3
			7.2	7.2
			6.8	6.5
			6.8	6.3
		n	6	6
		P value	0.454
		means	7.25	6.9
		120min	shNC,HFrD	shWDR6,HFrD
			6.3	6
			6.9	6.8
			6.3	5.7
			5.7	5.7
			6.8	5.5
			5.6	5.8
		n	6	6
		P value	0.255
		means	6.267	5.917

## Sheet: ED7f
ED7f		15min	shNC,HFrD	shWDR6,HFrD
			0.829545	0.564706
			0.57732	0.651685
			0.591837	0.730337
			0.684783	0.663265
			0.731183	0.752941
			0.753086	0.48913
		n	6	6
		P value	0.377
		means	0.6946	0.642
		30min	shNC,HFrD	shWDR6,HFrD
			0.488636	0.505882
			0.381443	0.47191
			0.44898	0.393258
			0.48913	0.438776
			0.451613	0.482353
			0.506173	0.380435
		n	6	6
		P value	0.585
		means	0.461	0.4454
		60min	shNC,HFrD	shWDR6,HFrD
			0.443182	0.4
			0.505155	0.426966
			0.530612	0.617978
			0.423913	0.44898
			0.537634	0.329412
			0.580247	0.304348
		n	6	6
		P value	0.142
		means	0.5035	0.4213
		90min	shNC,HFrD	shWDR6,HFrD
			0.625	0.564706
			0.525773	0.449438
			0.663265	0.539326
			0.673913	0.489796
			0.677419	0.388235
			0.703704	0.326087
		n	6	6
		P value	0.0022
		means	0.6448	0.4596
		120min	shNC,HFrD	shWDR6,HFrD
			0.715909	0.482353
			0.628866	0.348315
			0.704082	0.561798
			0.706522	0.5
			0.774194	0.376471
			0.765432	0.413043
		n	6	6
		P value	4.68477e-05
		means	0.7158	0.447

## Sheet: ED7g
ED7g		16:0	shNC	shWDR6
			14.344	8.9615
			12.8052	8.43799
			11.0751	8.20694
			14.7043	8.78395
		n	4	4
		P value		0.002
		means	13.23	8.598
		18:0	shNC	shWDR6
			5.44381	3.23223
			4.74477	3.32407
			4.70115	2.5865
			4.54253	3.53876
		n	4	4
		P value		0.001
		means	4.858	3.17

## Sheet: ED7h
ED7h		Fasn	shNC	shWDR6
			0.846745	0.319377
			0.997692	0.570382
			0.965936	0.454809
			1.28343	0.294567
			1.17555	0.388683
			0.812252	0.391387
		n	6	6
		P value		3.1709e-05
		means	1.014	0.4032
		Scd1	shNC	shWDR6
			1.23875	0.545464
			1.01552	0.579236
			0.83831	0.61085
			0.791259	0.424025
			1.02732	0.511293
			1.16653	0.723078
		n	6	6
		P value		0.000296022
		means	1.013	0.5657
		Acc	shNC	shWDR6
			0.877957	1.1294
			1.09852	0.965193
			1.46296	1.18555
			1.21888	0.842193
			0.529324	0.612262
			1.09852	0.90682
		n	6	6
		P value		0.5035
		means	1.048	0.9402

## Sheet: ED7i
ED7i			shNC	shWDR6
			1.23724	0.746287
			0.875253	0.66076
			1.05963	0.554217
			1.00572	0.550505
			0.828103	0.63741
			1	0.590172
		n	6	6
		P value		0.000204893
		means	1.001	0.6232

## Sheet: ED7j
ED7j			shNC,HFrD	shWDR6,HFrD
			0.26	0.2
			0.18	0.19
			0.22	0.15
			0.25	0.2
				0.22
		n	4	5
		P value		0.127
		means	0.2275	0.192

[truncated: 8 more sheets: ED7k, ED7l, ED7m, ED7n, ED7o, ED7p, ED7q, ED7r]
