# Supplementary material for: Upregulation of WDR6 drives hepatic de novo lipogenesis in insulin resistance in mice
Source: Nat Metab. 2023 Sep 21;5(10):1706–25. doi: 10.1038/s42255-023-00896-7 (PMC10590755; doi:10.1038/s42255-023-00896-7)
Supplement: Supplementary file 31 — Statistical source data. [file 42255_2023_896_MOESM31_ESM.xlsx]

## Sheet: ED9d
ED9d			Vehicle	XLIX
			0	124.761
			0	109.716
			0	104.061
			0	77.1355
			0	113.053
		n	5	5
		mean	0	105.745

## Sheet: ED9e
ED9e			Vehicle	XLIX
			0	11.1924
			0	10.9182
			0	14.7903
			0	10.9714
			0	9.35502
		n	5	5
		mean	0	11.4455

## Sheet: ED9f
ED9f		ALT	Vehicle	XLIX
			34.8	27.2
			35.7	25.8
			34.6	39.1
			46.8	29.5
			28.3	33.1
		n	5	5
		P value		0.22
		mean	36.04	30.94

## Sheet: ED9g
ED9g		AST	Vehicle	XLIX
			122.8	106.3
			114.1	92
			130.3	114.1
			184.6	136
			100.7	166.3
		n	5	5
		P value		0.707
		mean	130.5	122.94

## Sheet: ED9h
ED9h		BUN	Vehicle	XLIX
			9.74	8.81
			9.18	10.9
			10.53	8.15
			10.62	10.34
			9.15	9.74
		n	5	5
		P value		0.676
		mean	9.844	9.588

## Sheet: ED9i
ED9i		CREA	Vehicle	XLIX
			15.1	12
			13	15
			17.6	15.4
			19.5	14.2
			12	23.4
		n	5	5
		P value		0.821
		mean	15.44	16

## Sheet: ED9k
ED9k			Vehicle	XLIX
			0.82	0.58
			0.64	0.49
			0.58	0.43
			0.84	0.42
			0.74	0.35
			0.62	0.37
		n	6	6
		P value		0.00080357
		mean	0.7067	0.44

## Sheet: ED9l
ED9l			Vehicle	XLIX
			10.46	8.75
			9.41	8.02
			10.14	9.08
			9.49	8.4
			9.92	7.17
			9.11	7.8
		n	6	6
		P value		0.001
		mean	9.755	8.203

## Sheet: ED9m
ED9m			Vehicle	XLIX
			1.50307	1.08801
			1.38242	1.00485
			1.24465	1.13998
			1.2701	1.08479
			1.28961	1.10746
			1.2734	1.07649
		n	6	6
		P value		0.000253734
		mean	1.327	1.084

## Sheet: ED9n
ED9n			Vehicle	XLIX
			14.8137	8.97007
			12.2569	7.5933
			11.8916	9.75297
			11.3568	8.58577
			12.0538	7.48173
			10.9304	7.91145
		n	6	6
		P value		0.000177128
		mean	12.22	8.383

[truncated: 9 more sheets: ED9o, ED9p, ED9q, ED9r, ED9s, ED9t, ED9u, ED9v, ED9x]
