# Supplementary material for: Upregulation of WDR6 drives hepatic de novo lipogenesis in insulin resistance in mice
Source: Nat Metab. 2023 Sep 21;5(10):1706–25. doi: 10.1038/s42255-023-00896-7 (PMC10590755; doi:10.1038/s42255-023-00896-7)
Supplement: Supplementary file 32 — Statistical source data. [file 42255_2023_896_MOESM32_ESM.xls]

## Sheet: Ex Fig 10b
Ex Fig 10b	2W	WDR6	NC	HFHC
			1	1.04055
			1.14826	1.24558
			1.09388	1.10312
			0.999797	0.882826
			0.953273	0.86901
			0.905956	0.968155
		n	6	6
		P value	0.985
		means	1.017	1.018
		p-PPP1CB/t-PPP1CB	NC	HFHC
			1	0.715688
			1.1987	1.23674
			1.1077	0.999721
			0.56431	0.745974
			1.01555	1.04038
			0.962821	1.05101
		n	6	6
		P value	0.936
		means	0.9748	0.9649
	4W	WDR6	NC	HFHC
			1	1.10594
			0.814882	1.18789
			0.910836	1.04201
			0.943325	1.04601
			0.97127	1.06603
			1.02418	1.20764
		n	6	6
		P value	0.0031
		means	0.9441	1.109
		p-PPP1CB/t-PPP1CB	NC	HFHC
			1	0.957132
			1.26099	0.878398
			1.06862	0.936342
			0.860704	1.01506
			1.00563	0.779333
			0.953507	0.79464
		n	6	6
		P value	0.078
		means	1.025	0.8935
	8W	WDR6	NC	HFHC
			1	1.43613
			0.995963	1.33715
			1.21082	1.43404
			1.09235	1.38267
			1.18287	1.31882
			1.12368	1.3234
		n	6	6
		P value	8.59915e-05
		means	1.101	1.372
		p-PPP1CB/t-PPP1CB	NC	HFHC
			1.02789	0.821372
			1.27284	0.779101
			1.26866	0.701544
			1.44509	0.741223
			1	0.898766
			0.92394	0.563668
		n	6	6
		P value	0.0016
		means	1.156	0.7509
	16W	WDR6	NC	HFHC
			1	1.86473
			0.848902	1.55024
			1.17305	1.50341
			1.17478	1.55801
			1.10295	1.37062
			0.942251	1.62052
		n	6	6
		P value	9.38416e-05
		means	1.04	1.578
		p-PPP1CB/t-PPP1CB	NC	HFHC
			1	0.437002
			0.664754	0.378969
			1.03606	0.399517
			1.03872	0.366233
			0.934329	0.648504
			1.00581	0.711994
		n	6	6
		P value	0.000308623
		means	0.9466	0.4904

## Sheet: ED10c
ED10c			1	2	3	4
			NC, vehicle	NC, XLIX	HFHC, vehicle	HFHC, XLIX
			0.25	0.22	0.55	0.25
			0.27	0.2	0.43	0.29
			0.2	0.33	0.52	0.26
			0.27	0.3	0.54	0.29
			0.22	0.26	0.55	0.29
			0.3	0.36	0.59	0.22
					0.56
		n	6	6	7	6
		adjusted P value	1 vs. 2	2 vs. 4	1 vs. 3	3 vs. 4
			0.758	0.972	2.55e-09	6.73041e-09
		means	0.2517	0.2783	0.5343	0.2667

## Sheet: ED10d
ED10d			1	2	3	4
			NC, vehicle	NC, XLIX	HFHC, vehicle	HFHC, XLIX
			6.04	6.16	10.22	7.7
			7.71	6.25	9.14	8.54
			6.33	5.97	8.89	8.08
			4.28	4.07	10.06	8.3
			6.18	7.08	9.17	8.75
			6.61	6.46	9.89	6.86
					8.9
		n	6	6	7	6
		adjusted P value	1 vs. 2	2 vs. 4	1 vs. 3	3 vs. 4
			0.979635	0.00271	5.4168e-06	0.034
		means	6.192	5.998	9.467	8.038

## Sheet: ED10e
ED10e			1	2	3	4
			NC, vehicle	NC, XLIX	HFHC, vehicle	HFHC, XLIX
			0.741413	0.772188	1.2591	1.00771
			0.745452	0.757061	1.28307	1.27134
			0.733586	0.80012	1.34466	1.21621
			0.749743	0.822948	1.30241	1.02882
			0.852428	0.766391	1.29938	1.09031
			0.807152	0.956033	1.30605	1.04083
					1.32887
		n	6	6	7	6
		adjusted P value	1 vs. 2	2 vs. 4	1 vs. 3	3 vs. 4
			0.746	1.84702e-06	3.8971e-11	0.000343868
		means	0.7716	0.8125	1.303	1.109

## Sheet: ED10f
ED10f			1	2	3	4
			NC, vehicle	NC, XLIX	HFHC, vehicle	HFHC, XLIX
			4.2194	4.48185	12.1245	7.31106
			5.41536	4.45824	11.0497	10.2299
			4.3753	4.50073	11.2634	9.25923
			3.0235	3.15588	12.3453	8.04579
			4.96363	5.11255	11.2268	8.98901
			5.02701	5.81914	12.1705	6.72753
					11.1436
		n	6	6	7	6
		adjusted P value	1 vs. 2	2 vs. 4	1 vs. 3	3 vs. 4
			0.998563	2.4456e-06	2.93393e-11	2.08067e-05
		means	4.504	4.588	11.62	8.427

## Sheet: ED10g
ED10g		0min	1	2	3	4
			NC+vehicle	NC+XLIX	HFHC+vehicle	HFHC+XLIX
			6.3	5.3	8.7	7
			6.3	6.1	7.7	7.6
			6.5	6.6	8.2	7.7
			5.3	5.5	7.7	6.8
			5.1	5.5	8.5	6.7
			5.4	6.1	7.6	7.2
					7.8
		n	6	6	7	6
		adjusted P value	1 vs. 2	2 vs. 4	1 vs. 3	3 vs. 4
			0.999	0.000801706	4.3068e-07	0.024
		means	5.817	5.85	8.029	7.167
		30min	1	2	3	4
			NC+vehicle	NC+XLIX	HFHC+vehicle	HFHC+XLIX
			13.2	14.5	17.5	14.6
			11.3	13.9	20	14.7
			11	13.5	17.1	16.2
			13.5	12.8	20	15.9
			13.9	13.2	18.2	16
			13.3	13.6	18	16.6
					18.8
		n	6	6	7	6
		adjusted P value	1 vs. 2	2 vs. 4	1 vs. 3	3 vs. 4
			0.429	0.008	4.20166e-09	0.000215826
		means	12.7	13.58	18.51	15.67
		60min	1	2	3	4
			NC+vehicle	NC+XLIX	HFHC+vehicle	HFHC+XLIX
			8.9	9	13	9.5
			8.4	9.7	13.9	9.9
			8.4	9	17.2	13
			8.9	8.9	15	9.7
			9.9	9.8	11.4	10.3
			8.4	8.8	12.7	11.3
					13.2
		n	6	6	7	6
		adjusted P value	1 vs. 2	2 vs. 4	1 vs. 3	3 vs. 4
			0.95	0.23	2.61893e-06	0.000908623
		means	8.817	9.2	13.77	10.62
		90min	1	2	3	4
			NC+vehicle	NC+XLIX	HFHC+vehicle	HFHC+XLIX
			7.5	8.1	9.8	7.9
			7.3	8.3	11.4	9.3
			7.1	8.6	14.6	11.3
			7	8.9	11.5	8.5
			9.1	7.8	6.8	9.4
			7.5	8	9.9	10
					10.4
		n	6	6	7	6
		adjusted P value	1 vs. 2	2 vs. 4	1 vs. 3	3 vs. 4
			0.835	0.55	0.006	0.44
		means	7.583	8.283	10.63	9.4
		120min	1	2	3	4
			NC+vehicle	NC+XLIX	HFHC+vehicle	HFHC+XLIX
			7.2	6.2	9.3	6.8
			6	7.9	9.2	7.8
			6.9	7.8	10.8	6.8
			6.9	7	8.8	7.2
			7.8	6.8	6.6	7.3
			6.3	6.5	9.2	7.5
					9.5
		n	6	6	7	6
		adjusted P value	1 vs. 2	2 vs. 4	1 vs. 3	3 vs. 4
			0.981	0.975	0.000580675	0.004
		means	6.85	7.033	9.057	7.233

## Sheet: ED10h
ED10h		15min	1	2	3	4
			NC+vehicle	NC+XLIX	HFHC+vehicle	HFHC+XLIX
			0.352273	0.420455	0.61	0.552632
			0.493506	0.337349	0.547826	0.511628
			0.320988	0.45122	0.75641	0.590361
			0.353659	0.319444	0.465517	0.378947
			0.2625	0.367089	0.652174	0.45679
			0.659091	0.282051	0.546218	0.404255
					0.533898
		n	6	6	7	6
		adjusted P value	1 vs. 2	2 vs. 4	1 vs. 3	3 vs. 4
			0.873	0.203	0.02	0.272
		means	0.407	0.3629	0.5874	0.4824
		30min	1	2	3	4
			NC+vehicle	NC+XLIX	HFHC+vehicle	HFHC+XLIX
			0.125	0.147727	0.44	0.342105
			0.155844	0.204819	0.426087	0.313953
			0.135802	0.158537	0.435897	0.277108
			0.158537	0.25	0.439655	0.242105
			0.1375	0.177215	0.5	0.320988
			0.340909	0.230769	0.394958	0.265957
					0.322034
		n	6	6	7	6
		adjusted P value	1 vs. 2	2 vs. 4	1 vs. 3	3 vs. 4
			0.934	0.029	6.00472e-07	0.003
		means	0.1756	0.1948	0.4227	0.2937
		60min	1	2	3	4
			NC+vehicle	NC+XLIX	HFHC+vehicle	HFHC+XLIX
			0.204545	0.170455	0.4	0.355263
			0.246753	0.192771	0.391304	0.302326
			0.197531	0.170732	0.474359	0.325301
			0.158537	0.319444	0.448276	0.284211
			0.2125	0.265823	0.413043	0.308642
			0.284091	0.320513	0.302521	0.297872
					0.389831
		n	6	6	7	6
		adjusted P value	1 vs. 2	2 vs. 4	1 vs. 3	3 vs. 4
			0.87	0.101	1.12069e-05	0.022
		means	0.2173	0.24	0.4028	0.3123
		90min	1	2	3	4
			NC+vehicle	NC+XLIX	HFHC+vehicle	HFHC+XLIX
			0.227273	0.227273	0.44	0.342105
			0.285714	0.349398	0.495652	0.290698
			0.320988	0.268293	0.538462	0.361446
			0.256098	0.375	0.543103	0.284211
			0.325	0.291139	0.51087	0.419753
			0.443182	0.333333	0.478992	0.340426
					0.449153
		n	6	6	7	6
		adjusted P value	1 vs. 2	2 vs. 4	1 vs. 3	3 vs. 4
			0.9998	0.75	4.04769e-05	0.000371628
		means	0.3097	0.3074	0.4937	0.3398
		120min	1	2	3	4
			NC+vehicle	NC+XLIX	HFHC+vehicle	HFHC+XLIX
			0.352273	0.397727	0.68	0.434211
			0.38961	0.46988	0.565217	0.418605
			0.419753	0.414634	0.666667	0.46988
			0.426829	0.486111	0.577586	0.4
			0.5125	0.544304	0.673913	0.469136
			0.5	0.576923	0.554622	0.43617
					0.567797
		n	6	6	7	6
		adjusted P value	1 vs. 2	2 vs. 4	1 vs. 3	3 vs. 4
			0.476	0.557	7.32491e-05	0.000101431
		means	0.4335	0.4816	0.6123	0.438
